# Supplementary material for: N′-(3,4-Dimethyl­benzyl­idene)furan-2-carbohydrazide
Source: Acta Crystallogr Sect E Struct Rep Online. 2010 Jul 17;66(Pt 8):o2061. doi: 10.1107/S1600536810027959 (PMC3007564; doi:10.1107/S1600536810027959)
Supplement: Supplementary file 2 [file e-66-o2061-Isup2.hkl]

# 
# h,k,l, Fc-squared, Fo-squared, sigma(Fo-squared) and status flag 
# 
data_I
_shelx_title ' y in P-1                    New: Pbca' 
_shelx_refln_list_code          4 
_shelx_F_calc_maximum      226.13 
_exptl_crystal_F_000      1023.81 
_reflns_d_resolution_high  0.7700 
 
loop_ 
 _symmetry_equiv_pos_as_xyz 
 'x, y, z' 
 '-x+1/2, -y, z+1/2' 
 'x+1/2, -y+1/2, -z' 
 '-x, y+1/2, -z+1/2' 
 '-x, -y, -z' 
 'x-1/2, y, -z-1/2' 
 '-x-1/2, y-1/2, z' 
 'x, -y-1/2, z-1/2' 
 
_cell_length_a    17.6550 
_cell_length_b     7.6304 
_cell_length_c    19.0200 
_cell_angle_alpha  90.000 
_cell_angle_beta   90.000 
_cell_angle_gamma  90.000 
 
_shelx_F_squared_multiplier     1.000 
 
loop_ 
 _refln_index_h 
 _refln_index_k 
 _refln_index_l 
 _refln_F_squared_calc 
 _refln_F_squared_meas 
 _refln_F_squared_sigma 
 _refln_observed_status 
   4   0   0     9021.08     8115.04    173.27 o 
   6   0   0     9772.69     8857.57    210.22 o 
   8   0   0      486.47      522.30     31.53 o 
  10   0   0      131.49      120.79     25.80 o 
  12   0   0       12.73        3.67     18.05 o 
  14   0   0        0.06        9.96     23.80 o 
  16   0   0     1027.99     1083.27     71.69 o 
  18   0   0      195.11      187.63     49.49 o 
  20   0   0      518.03      616.86     76.55 o 
  22   0   0       80.29      108.15     69.02 o 
   2   1   0     2363.08     1466.59    529.92 o 
   4   1   0     1717.45     1483.04     36.01 o 
   6   1   0     2393.19     2229.01     48.80 o 
   8   1   0     1819.45     1756.39     38.90 o 
  10   1   0     1974.88     2042.15     46.75 o 
  12   1   0      178.80      180.78     21.61 o 
  14   1   0        1.11        7.77     18.16 o 
  16   1   0       10.05       -9.42     21.42 o 
  18   1   0       14.52       29.75     25.30 o 
  20   1   0       25.88       15.24     27.30 o 
  22   1   0        0.21      -23.39     27.94 o 
   0   2   0     3771.76     3500.34     70.82 o 
   2   2   0     1397.15     1476.23     49.73 o 
   4   2   0        6.38       -1.13     14.11 o 
   6   2   0     7858.27     7581.74    169.39 o 
   8   2   0       10.48       -2.66     18.68 o 
  10   2   0     1354.64     1369.66     33.96 o 
  12   2   0       86.34       78.59     17.66 o 
  14   2   0      536.74      508.39     48.23 o 
  16   2   0       10.87       11.30     25.31 o 
  18   2   0        2.77       13.71     27.83 o 
  20   2   0       29.64       15.06     59.75 o 
  22   2   0      155.06      152.13     43.90 o 
   2   3   0        1.72        1.06      5.57 o 
   4   3   0     1770.71     1662.19     59.69 o 
   6   3   0      367.51      329.54     24.99 o 
   8   3   0      592.69      574.62     20.38 o 
  10   3   0        7.21       15.29     13.40 o 
  12   3   0      551.07      547.71     33.88 o 
  14   3   0     1343.76     1440.43     75.60 o 
  16   3   0      260.77      244.85     44.60 o 
  18   3   0        0.09        2.29     32.22 o 
  20   3   0       57.63      151.98     45.12 o 
   0   4   0     1895.10     2003.33    115.95 o 
   2   4   0      124.55      142.75     11.47 o 
   4   4   0     4281.26     4448.52    112.27 o 
   6   4   0      305.38      332.90     22.52 o 
   8   4   0     1588.02     1622.29     59.09 o 
  10   4   0      592.24      612.05     46.78 o 
  12   4   0      254.00      236.82     17.73 o 
  14   4   0       13.14        7.37     13.62 o 
  16   4   0      212.84      205.20     46.00 o 
  18   4   0      158.09      122.56     48.77 o 
  20   4   0       99.71      198.60     52.32 o 
   2   5   0      698.33      704.94     36.69 o 
   4   5   0       98.29       86.95     24.00 o 
   6   5   0     1965.68     1940.61     73.10 o 
   8   5   0      708.47      731.94     69.36 o 
  10   5   0      129.74      154.28     29.40 o 
  12   5   0        2.58       13.24     25.94 o 
  14   5   0      663.19      666.03     50.38 o 
  16   5   0      294.55      311.96     43.39 o 
  18   5   0       78.90      115.64     30.02 o 
   0   6   0       22.62       46.10     36.56 o 
   2   6   0       99.76       77.53     24.04 o 
   4   6   0      211.37      203.27     42.01 o 
   6   6   0      590.86      655.53     60.82 o 
   8   6   0        0.07       13.77     25.35 o 
  10   6   0        1.34        4.99     22.96 o 
  12   6   0      189.30      171.05     41.37 o 
  14   6   0      140.68      128.54     32.32 o 
  16   6   0        0.84       -9.35     24.42 o 
  18   6   0       21.17       73.70     44.22 o 
   2   7   0       10.50       31.37     25.80 o 
   4   7   0       52.19       27.28     29.48 o 
   6   7   0     1793.64     1783.01    109.61 o 
   8   7   0      414.33      422.77     69.17 o 
  10   7   0       67.08       82.76     38.16 o 
  12   7   0       99.42      118.87     42.23 o 
  14   7   0        5.04       54.54     39.88 o 
  16   7   0       59.51      146.25     47.27 o 
   0   8   0      123.64       77.28     77.28 o 
   2   8   0       13.02       20.66     10.94 o 
   4   8   0      533.82      399.33    163.65 o 
   6   8   0      117.96       55.21     47.26 o 
   8   8   0        2.57      146.32     60.85 o 
  10   8   0        0.11        7.81     35.56 o 
  12   8   0        0.30       57.36     43.75 o 
   2   9   0       29.65     -104.99    104.99 o 
   4   9   0        4.05       40.39     49.52 o 
   6   9   0        8.72      -31.35     49.65 o 
   8   9   0        0.22       50.29     57.37 o 
   1   1   1      606.34      555.94      9.66 o 
   2   1   1     6537.97     6133.12     74.43 o 
   3   1   1    15252.61    13820.67    188.73 o 
   4   1   1     1167.00     1099.62     33.37 o 
   5   1   1     1372.07     1179.62     23.51 o 
   6   1   1       52.67       39.43      7.46 o 
   7   1   1     2633.13     2558.54     30.29 o 
   8   1   1      382.76      355.61     11.44 o 
   9   1   1       33.58       40.51      9.31 o 
  10   1   1      212.13      241.38     12.25 o 
  11   1   1     2335.08     2572.30     37.36 o 
  12   1   1      382.99      379.31     17.01 o 
  13   1   1       37.82       37.71     13.04 o 
  14   1   1      177.35      191.61     16.79 o 
  15   1   1      105.22       83.87     14.61 o 
  16   1   1        0.44        7.25     11.95 o 
  17   1   1      132.17      127.62     21.31 o 
  18   1   1        0.53       -0.41     12.51 o 
  19   1   1       17.77       -6.58     12.93 o 
  20   1   1       19.53       34.42     20.76 o 
  21   1   1        0.07        9.74     21.54 o 
  22   1   1       12.85       21.09     19.97 o 
   0   2   1     5333.88     4527.75     63.35 o 
   1   2   1      198.85      246.42      9.56 o 
   2   2   1     2202.16     2000.17     27.00 o 
   3   2   1     4075.22     3709.11     56.95 o 
   4   2   1      309.13      319.38     18.53 o 
   5   2   1      378.95      372.37     13.12 o 
   6   2   1      463.93      472.03     15.49 o 
   7   2   1       31.46       37.97      9.37 o 
   8   2   1       12.64       24.67     10.30 o 
   9   2   1        0.50        2.47      7.92 o 
  10   2   1        6.96        2.65      7.71 o 
  11   2   1       15.14        8.88     13.07 o 
  12   2   1        5.25       -1.87      9.96 o 
  13   2   1       22.20       15.87     10.73 o 
  14   2   1        4.27        5.37     11.17 o 
  15   2   1      196.22      170.71     20.91 o 
  16   2   1       14.84        3.41     14.58 o 
  17   2   1      211.04      171.67     27.26 o 
  18   2   1        0.00        1.94     18.94 o 
  19   2   1       11.75       11.22     19.21 o 
  20   2   1       37.38       38.33     24.82 o 
  21   2   1        2.75        6.56     25.34 o 
  22   2   1        3.30       12.51     26.04 o 
   1   3   1     1684.89     1630.12     22.62 o 
   2   3   1     3658.45     3782.27     50.78 o 
   3   3   1        2.34        1.71      5.02 o 
   4   3   1     1061.86     1051.72     25.87 o 
   5   3   1        0.32        0.45      9.39 o 
   6   3   1      113.86       99.66     13.05 o 
   7   3   1      295.92      286.39     21.31 o 
   8   3   1     1197.45     1165.93     23.34 o 
   9   3   1      373.33      346.20     21.71 o 
  10   3   1      263.08      259.10     21.93 o 
  11   3   1      233.93      223.48     11.55 o 
  12   3   1     1500.10     1368.82     33.84 o 
  13   3   1      293.14      296.81     20.20 o 
  14   3   1      188.94      200.41     23.39 o 
  15   3   1      350.08      352.18     27.48 o 
  16   3   1       30.63       31.91     16.76 o 
  17   3   1       12.38       18.69     18.58 o 
  18   3   1      284.74      248.46     32.80 o 
  19   3   1        0.08       -9.85     18.76 o 
  20   3   1       27.94        5.15     18.29 o 
  21   3   1       13.74       44.37     27.17 o 
   0   4   1      793.26      945.55     23.94 o 
   1   4   1        1.74        4.35      6.34 o 
   2   4   1      525.79      622.82     13.62 o 
   3   4   1      276.05      246.26     10.73 o 
   4   4   1      209.34      267.53     22.69 o 
   5   4   1     1191.79     1303.09     40.81 o 
   6   4   1      554.70      593.66     23.56 o 
   7   4   1      274.40      292.35     18.64 o 
   8   4   1      250.65      253.31     17.49 o 
   9   4   1      340.55      325.58     20.87 o 
  10   4   1      128.37      115.23     16.82 o 
  11   4   1      785.28      748.93     20.53 o 
  12   4   1       50.69       29.49     10.37 o 
  13   4   1      451.21      412.40     20.87 o 
  14   4   1      308.30      305.90     22.47 o 
  15   4   1        8.78        4.92     12.66 o 
  16   4   1       66.76       57.21     14.12 o 
  17   4   1       46.66       36.20     17.20 o 
  18   4   1      181.23      118.52     17.37 o 
  19   4   1        7.81       36.96     27.84 o 
  20   4   1       33.99       32.57     45.27 o 
   1   5   1        0.12       -2.14      8.28 o 
   2   5   1       17.69       13.41      8.48 o 
   3   5   1       38.46       43.80      6.60 o 
   4   5   1      389.76      478.00     26.12 o 
   5   5   1       32.51       56.30     20.00 o 
   6   5   1       48.96       42.31     18.19 o 
   7   5   1        0.28       16.30     15.03 o 
   8   5   1      270.44      284.73     23.70 o 
   9   5   1      287.60      269.44     25.45 o 
  10   5   1       37.64       36.60     18.56 o 
  11   5   1      157.87      151.87     20.20 o 
  12   5   1       17.94       18.55     18.13 o 
  13   5   1       50.75       49.30     20.28 o 
  14   5   1       78.06       70.60     21.06 o 
  15   5   1       26.99       59.38     21.35 o 
  16   5   1       96.50      109.42     22.68 o 
  17   5   1      149.24      151.18     24.27 o 
  18   5   1       22.36       32.05     22.29 o 
  19   5   1       45.33       30.21     25.82 o 
   0   6   1      314.16      327.55     37.63 o 
   1   6   1       38.47       42.77     11.48 o 
   2   6   1      163.65      175.56     13.90 o 
   3   6   1      336.56      372.36     28.41 o 
   4   6   1      104.53       90.64     22.55 o 
   5   6   1      126.47      163.77     26.41 o 
   6   6   1        5.56        1.27     18.90 o 
   7   6   1        0.10      -11.06     19.26 o 
   8   6   1      242.92      225.29     35.41 o 
   9   6   1      214.34      223.72     29.44 o 
  10   6   1       48.24       51.66     18.50 o 
  11   6   1       15.72       25.10     18.04 o 
  12   6   1       17.39       29.64     20.38 o 
  13   6   1       66.31       48.67     24.16 o 
  14   6   1        4.89       29.48     24.27 o 
  15   6   1        0.25      -14.49     21.01 o 
  16   6   1        1.41       56.47     30.00 o 
  17   6   1        0.27       10.31     21.97 o 
  18   6   1        0.17       72.65     28.59 o 
   1   7   1       94.37       83.66     16.30 o 
   2   7   1       57.01       52.29     12.64 o 
   3   7   1      673.68      698.08     49.18 o 
   4   7   1      149.16      179.90     30.79 o 
   5   7   1       78.68       71.24     26.98 o 
   6   7   1      139.17      174.75     32.74 o 
   7   7   1       84.05       69.17     28.93 o 
   8   7   1      210.58      200.48     40.47 o 
   9   7   1       84.10       81.47     29.31 o 
  10   7   1       16.42       28.51     23.40 o 
  11   7   1       65.94       58.28     25.24 o 
  12   7   1        9.53       18.45     21.89 o 
  13   7   1        7.79        0.28     20.88 o 
  14   7   1       27.21       28.26     28.55 o 
  15   7   1       11.82       53.20     28.82 o 
  16   7   1      128.54      127.20     31.02 o 
   0   8   1        1.46       15.02     23.14 o 
   1   8   1      231.30      217.24     42.00 o 
   2   8   1        2.15       -0.53     11.53 o 
   3   8   1        3.92       -6.95     23.03 o 
   4   8   1        0.36        1.67     24.77 o 
   5   8   1       68.85       86.51     29.24 o 
   6   8   1        9.39      -14.41     29.10 o 
   7   8   1       10.76        6.06     28.22 o 
   8   8   1      101.06      152.28     43.39 o 
   9   8   1      128.76      101.71     29.56 o 
  10   8   1        5.26       43.58     25.64 o 
  11   8   1        3.39       -8.95     25.41 o 
  12   8   1        1.23       38.88     26.44 o 
  13   8   1       41.64       73.24     30.40 o 
   1   9   1        9.32       46.69     48.65 o 
   2   9   1       36.17       14.68     31.16 o 
   3   9   1      117.10      142.15     45.91 o 
   4   9   1       58.64       73.72     31.81 o 
   5   9   1      228.25      266.28     50.92 o 
   6   9   1        3.35       41.09     31.39 o 
   7   9   1        1.26       42.06     33.66 o 
   8   9   1       16.67       37.37     38.64 o 
   9   9   1        9.90       14.86     45.56 o 
   2   0   2     3290.61     2862.20     35.13 o 
   3   0   2    35638.08    32354.25   1027.15 o 
   4   0   2     1297.20     1153.32     25.38 o 
   5   0   2      925.82      881.77     37.46 o 
   6   0   2      986.74      799.55     23.89 o 
   7   0   2      662.25      642.74     23.81 o 
   8   0   2     2322.49     2542.50     45.65 o 
   9   0   2     1649.61     1742.56     38.56 o 
  10   0   2     3037.15     3304.86     62.19 o 
  11   0   2      441.76      518.86     22.17 o 
  12   0   2     2758.15     2793.69     66.53 o 
  13   0   2        3.06       -3.63     14.57 o 
  14   0   2      162.24      180.46     23.92 o 
  15   0   2       32.81       31.40     20.67 o 
  16   0   2      279.25      292.89     31.30 o 
  17   0   2        6.35        8.61     16.40 o 
  18   0   2        6.46       -7.06     21.70 o 
  19   0   2      106.45      120.32     34.32 o 
  20   0   2       11.93       33.58     35.23 o 
  21   0   2        0.32      -28.37     28.37 o 
  22   0   2       37.88      122.15     68.37 o 
   1   1   2       89.49      116.14      6.33 o 
   2   1   2     3316.96     3225.52     78.61 o 
   3   1   2       12.87        2.65      4.37 o 
   4   1   2       32.75       48.26      6.16 o 
   5   1   2        1.37       -6.75      6.75 o 
   6   1   2      700.05      669.41     16.66 o 
   7   1   2      361.30      349.11     12.20 o 
   8   1   2      655.44      697.63     16.50 o 
   9   1   2     2871.93     2908.83     37.51 o 
  10   1   2      315.41      340.16     15.47 o 
  11   1   2      513.02      598.26     18.72 o 
  12   1   2        5.03        9.17     10.92 o 
  13   1   2       25.23       30.55     10.89 o 
  14   1   2       87.36       92.90     13.77 o 
  15   1   2       47.94       57.27     13.79 o 
  16   1   2        0.64        7.41     13.95 o 
  17   1   2       12.92        8.35     15.14 o 
  18   1   2        1.44        7.36     12.54 o 
  19   1   2        1.77        8.79     13.75 o 
  20   1   2       33.74       39.27     23.52 o 
  21   1   2        0.12        7.53     15.11 o 
  22   1   2       19.86       37.15     24.71 o 
   0   2   2    18027.28    15806.98    854.87 o 
   1   2   2     2104.93     2151.39     27.04 o 
   2   2   2        5.27        2.24      5.73 o 
   3   2   2      173.11      153.00      8.26 o 
   4   2   2      118.77      102.94     12.21 o 
   5   2   2        0.87        8.10      5.63 o 
   6   2   2     1759.64     1626.95     27.01 o 
   7   2   2      230.76      249.63     12.31 o 
   8   2   2      161.51      181.69     14.63 o 
   9   2   2        7.76        4.86      6.92 o 
  10   2   2     1107.40     1120.95     23.04 o 
  11   2   2       22.10       22.68     11.03 o 
  12   2   2       36.46       46.58     15.25 o 
  13   2   2      380.48      330.41     23.40 o 
  14   2   2      112.89      114.94     21.09 o 
  15   2   2       42.90       42.07     17.90 o 
  16   2   2       60.25       53.98     17.06 o 
  17   2   2       59.86       58.16     18.29 o 
  18   2   2      127.53      114.17     23.60 o 
  19   2   2       25.22       25.38     21.86 o 
  20   2   2        0.84        4.91     16.16 o 
  21   2   2       37.93       60.98     27.18 o 
  22   2   2        4.14       32.00     26.17 o 
   1   3   2      138.30      138.47      7.91 o 
   2   3   2     2077.13     2147.04     33.04 o 
   3   3   2      626.87      647.76     16.00 o 
   4   3   2      289.94      355.82     30.14 o 
   5   3   2      627.02      736.52     16.91 o 
   6   3   2      568.87      532.16     22.12 o 
   7   3   2      101.95      100.51     14.49 o 
   8   3   2     1156.78     1158.93     21.39 o 
   9   3   2       50.63       58.51     15.54 o 
  10   3   2      275.05      291.90     23.10 o 
  11   3   2      122.77      126.76     16.07 o 
  12   3   2       26.11       22.68     14.66 o 
  13   3   2        0.16        9.34     17.61 o 
  14   3   2      195.69      189.62     22.89 o 
  15   3   2       95.44       98.01     18.11 o 
  16   3   2       41.62       25.16     15.43 o 
  17   3   2      401.68      412.27     27.82 o 
  18   3   2       98.44       84.75     20.78 o 
  19   3   2        1.07       24.02     21.52 o 
  20   3   2       60.76       35.18     22.57 o 
  21   3   2       24.37       -6.98     19.47 o 
   0   4   2     1960.11     2084.51     44.99 o 
   1   4   2        0.03        3.40      7.59 o 
   2   4   2      116.95      143.24      8.76 o 
   3   4   2      323.00      360.57     10.52 o 
   4   4   2      157.94      147.40     10.98 o 
   5   4   2      641.62      724.93     19.83 o 
   6   4   2       43.14       50.66     14.52 o 
   7   4   2       51.80       58.46     14.77 o 
   8   4   2      176.18      187.55     19.24 o 
   9   4   2      157.05      131.75     15.28 o 
  10   4   2      372.02      367.11     26.26 o 
  11   4   2      492.22      435.64     18.46 o 
  12   4   2      262.38      231.96     15.36 o 
  13   4   2      164.15      135.31     17.76 o 
  14   4   2      311.04      244.70     21.18 o 
  15   4   2      500.00      490.70     28.53 o 
  16   4   2        2.61      -13.57     14.57 o 
  17   4   2        2.15       -2.22     14.16 o 
  18   4   2        5.47        4.83     15.90 o 
  19   4   2      106.55       97.06     29.43 o 
  20   4   2       82.58       80.71     25.77 o 
   1   5   2      328.42      361.44     15.18 o 
   2   5   2      391.50      458.14     14.63 o 
   3   5   2      294.30      312.04     11.82 o 
   4   5   2        0.42        3.67     11.90 o 
   5   5   2      218.52      275.15     22.65 o 
   6   5   2       13.78       29.89     19.04 o 
   7   5   2       50.96       62.42     19.21 o 
   8   5   2       94.15      114.65     17.99 o 
   9   5   2       53.72       60.81     19.20 o 
  10   5   2      245.42      249.71     25.51 o 
  11   5   2        1.64        9.87     17.18 o 
  12   5   2       85.35       82.56     16.17 o 
  13   5   2      168.99      150.69     23.69 o 
  14   5   2       28.79        5.75     15.54 o 
  15   5   2      109.23      135.31     23.28 o 
  16   5   2       64.66       69.89     24.20 o 
  17   5   2       51.23       73.53     24.18 o 
  18   5   2       47.38       75.11     23.11 o 
  19   5   2       24.39       61.32     24.52 o 
   0   6   2      371.51      351.37     25.62 o 
   1   6   2       88.97      104.70     11.72 o 
   2   6   2        0.20        2.91      7.50 o 
   3   6   2      154.14      151.15     19.22 o 
   4   6   2       66.21       76.80     20.80 o 
   5   6   2      243.85      208.11     28.05 o 
   6   6   2        0.34       -2.22     19.29 o 
   7   6   2       26.30       37.29     24.52 o 
   8   6   2       77.65       82.30     21.60 o 
   9   6   2       69.61       58.24     24.36 o 
  10   6   2        2.96        5.14     16.34 o 
  11   6   2        1.00        1.31     17.33 o 
  12   6   2        1.31       20.58     20.27 o 
  13   6   2        2.94       -3.40     13.21 o 
  14   6   2      107.16       78.76     25.94 o 
  15   6   2       48.81       51.43     22.34 o 
  16   6   2        2.16       85.43     41.37 o 
  17   6   2        1.67        9.47     22.17 o 
  18   6   2       16.73       57.27     27.27 o 
   1   7   2       13.38        7.14     11.49 o 
   2   7   2      848.59      868.81     44.46 o 
   3   7   2      646.60      676.20     41.69 o 
   4   7   2      123.93      123.00     26.29 o 
   5   7   2      286.57      316.30     38.67 o 
   6   7   2      510.33      457.95     45.15 o 
   7   7   2        0.36        5.85     25.12 o 
   8   7   2        7.32        9.94     22.72 o 
   9   7   2       79.22       63.03     27.88 o 
  10   7   2       30.31       32.80     19.31 o 
  11   7   2        5.64       20.28     23.40 o 
  12   7   2       25.01       60.37     23.68 o 
  13   7   2       25.09       19.85     23.43 o 
  14   7   2       62.60      106.16     29.91 o 
  15   7   2        0.09       47.69     28.34 o 
  16   7   2        0.90       53.98     30.21 o 
   0   8   2        2.80      -13.65     18.34 o 
   1   8   2       34.28       24.39     14.83 o 
   2   8   2       20.88        7.69     19.14 o 
   3   8   2      245.25      198.98     42.73 o 
   4   8   2      332.91      235.12     49.16 o 
   5   8   2      155.24      165.58     40.05 o 
   6   8   2       17.24       42.73     25.92 o 
   7   8   2      306.25      339.44     53.34 o 
   8   8   2      175.17      163.97     39.67 o 
   9   8   2       44.71       47.25     30.57 o 
  10   8   2       29.73       82.28     33.56 o 
  11   8   2       31.21       80.95     28.14 o 
  12   8   2       21.29       72.39     27.20 o 
  13   8   2        3.84       55.98     30.86 o 
   1   9   2        3.09        7.55     24.53 o 
   2   9   2       28.12       46.18     36.97 o 
   3   9   2        0.07       10.50     27.03 o 
   4   9   2        1.34       -0.31     28.61 o 
   5   9   2       19.32       45.50     41.54 o 
   6   9   2      140.09      174.60     38.25 o 
   7   9   2       33.74       -9.35     32.98 o 
   8   9   2       21.53       39.57     39.04 o 
   9   9   2        0.93        5.69     28.67 o 
   1   1   3    37910.17    37566.30    516.46 o 
   2   1   3     1515.43     1401.50     19.52 o 
   3   1   3     5378.91     5008.61     56.50 o 
   4   1   3      651.92      590.94     15.03 o 
   5   1   3      152.78      142.31      9.40 o 
   6   1   3     1361.39     1432.69     21.76 o 
   7   1   3      255.80      256.93     10.60 o 
   8   1   3        0.13       -4.04      6.50 o 
   9   1   3      545.16      546.70     17.04 o 
  10   1   3      238.84      288.53     12.88 o 
  11   1   3       53.26       60.48     10.09 o 
  12   1   3      846.26      831.31     22.72 o 
  13   1   3        0.28       -3.00     11.23 o 
  14   1   3       78.96       93.86     15.22 o 
  15   1   3      431.91      456.81     23.47 o 
  16   1   3        0.05       -4.47     11.19 o 
  17   1   3        2.40        5.37     14.84 o 
  18   1   3        6.34        5.69     16.62 o 
  19   1   3       80.37       93.73     23.49 o 
  20   1   3        0.02       22.04     16.48 o 
  21   1   3        3.65       13.03     22.32 o 
  22   1   3        0.20       16.69     26.80 o 
   0   2   3    20935.34    19880.33    331.76 o 
   1   2   3     6039.48     5671.62     64.69 o 
   2   2   3      397.85      371.53     13.89 o 
   3   2   3     1116.51     1028.18     18.11 o 
   4   2   3     1175.32     1117.78     22.60 o 
   5   2   3      608.59      570.92     16.01 o 
   6   2   3      129.16      109.02      8.80 o 
   7   2   3        4.50       13.38      7.26 o 
   8   2   3       88.01       86.96     10.49 o 
   9   2   3      287.99      306.38     12.96 o 
  10   2   3      332.94      339.95     15.50 o 
  11   2   3        1.43        0.35      8.48 o 
  12   2   3        6.92       -1.43      9.13 o 
  13   2   3       10.60       19.82     14.39 o 
  14   2   3       30.56       39.15     17.14 o 
  15   2   3      579.23      624.65     30.95 o 
  16   2   3       68.64       74.65     20.42 o 
  17   2   3       26.96       16.26     16.61 o 
  18   2   3        8.94       14.10     12.75 o 
  19   2   3       14.82       16.98     15.14 o 
  20   2   3        7.35        3.68     18.18 o 
  21   2   3       18.10       12.49     17.45 o 
  22   2   3        0.77        4.56     22.15 o 
   1   3   3       73.87       82.58      7.14 o 
   2   3   3     1602.08     1642.02     26.03 o 
   3   3   3       72.13       94.79      9.18 o 
   4   3   3      202.60      212.51     10.51 o 
   5   3   3     1237.08     1268.34     18.96 o 
   6   3   3      901.54      893.92     27.79 o 
   7   3   3     1050.17     1048.38     33.52 o 
   8   3   3        7.56       14.72     10.85 o 
   9   3   3        6.30       -2.94      6.90 o 
  10   3   3       59.38       54.59      9.93 o 
  11   3   3       66.14       71.62     16.49 o 
  12   3   3       10.70       17.81     16.30 o 
  13   3   3      387.77      403.22     21.50 o 
  14   3   3      169.09      187.20     25.97 o 
  15   3   3       23.90       39.29     20.70 o 
  16   3   3      787.92      841.33     43.50 o 
  17   3   3       28.90       22.82     14.59 o 
  18   3   3        0.00       10.14     15.72 o 
  19   3   3       11.22       15.81     17.64 o 
  20   3   3       28.38       62.84     22.35 o 
  21   3   3       16.86       45.18     23.71 o 
   0   4   3      337.65      324.87     16.33 o 
   1   4   3      406.53      452.92     11.66 o 
   2   4   3      100.66       70.11      9.77 o 
   3   4   3     1265.14     1358.47     27.20 o 
   4   4   3       62.42       38.04      8.77 o 
   5   4   3      414.21      426.20     14.56 o 
   6   4   3      344.17      378.59     13.87 o 
   7   4   3       35.36       43.69      8.17 o 
   8   4   3       34.22       30.18     13.99 o 
   9   4   3       26.37       28.16     14.56 o 
  10   4   3      852.16      827.43     28.73 o 
  11   4   3        0.65        3.31     12.91 o 
  12   4   3      455.64      491.87     29.92 o 
  13   4   3       53.73       36.72     15.64 o 
  14   4   3      196.75      209.85     24.91 o 
  15   4   3       68.28       38.83     14.49 o 
  16   4   3      254.28      228.30     21.18 o 
  17   4   3       10.98        6.52     15.49 o 
  18   4   3        0.03       -5.47     17.80 o 
  19   4   3        2.34      -15.82     18.72 o 
  20   4   3       13.57       12.60     22.47 o 
   1   5   3      221.40      236.49     13.30 o 
   2   5   3       74.43       80.20     10.47 o 
   3   5   3      227.77      238.84     14.72 o 
   4   5   3      119.66       93.18     15.69 o 
   5   5   3        5.98       20.03     15.27 o 
   6   5   3      318.22      324.97     24.74 o 
   7   5   3      129.41       98.22     21.30 o 
   8   5   3      446.15      504.02     25.37 o 
   9   5   3      564.01      579.25     34.85 o 
  10   5   3        7.72       10.44     14.93 o 
  11   5   3        0.38       -2.42     13.00 o 
  12   5   3       17.45       16.54     16.31 o 
  13   5   3        2.38      -14.15     17.67 o 
  14   5   3        2.24        8.39     15.31 o 
  15   5   3       30.18       40.19     21.30 o 
  16   5   3        3.71        2.13     18.51 o 
  17   5   3       16.53       56.87     23.26 o 
  18   5   3        2.41       -7.32     23.54 o 
  19   5   3       61.91       22.31     24.73 o 
   0   6   3      188.39      212.87     24.20 o 
   1   6   3      110.89      126.93     11.43 o 
   2   6   3      164.94      185.33     16.65 o 
   3   6   3      137.02      133.32     11.85 o 
   4   6   3      176.62      194.05     22.13 o 
   5   6   3      187.68      212.01     23.78 o 
   6   6   3       26.85       39.13     20.09 o 
   7   6   3        2.36       25.02     20.60 o 
   8   6   3       19.72       13.07     18.68 o 
   9   6   3        0.43       -0.34     14.03 o 
  10   6   3       44.86       31.40     17.71 o 
  11   6   3       12.50       33.88     20.18 o 
  12   6   3      165.70      156.41     26.07 o 
  13   6   3      369.29      345.51     38.32 o 
  14   6   3       21.05       23.04     25.96 o 
  15   6   3       40.18       64.61     22.02 o 
  16   6   3       20.85       17.65     22.33 o 
  17   6   3        0.03       23.96     21.11 o 
  18   6   3        4.62        5.62     29.73 o 
   1   7   3        8.06        7.60      9.83 o 
   2   7   3      248.48      263.50     25.57 o 
   3   7   3      246.28      236.55     12.66 o 
   4   7   3        0.10       -9.08     16.77 o 
   5   7   3        3.96       18.93     25.00 o 
   6   7   3        6.78        3.54     20.53 o 
   7   7   3       35.73      105.60     32.87 o 
   8   7   3        0.77       14.30     23.50 o 
   9   7   3        9.24       -5.17     20.65 o 
  10   7   3        0.00       18.38     20.75 o 
  11   7   3       29.99       25.90     22.57 o 
  12   7   3      116.54      126.20     26.48 o 
  13   7   3        0.91       34.90     24.30 o 
  14   7   3       10.30       23.06     21.20 o 
  15   7   3       43.15       80.52     29.88 o 
   0   8   3      617.65      629.13     38.97 o 
   1   8   3       81.74       91.24     14.98 o 
   2   8   3      123.13       90.45     28.11 o 
   3   8   3        1.54        8.76     17.91 o 
   4   8   3      102.15      115.30     27.84 o 
   5   8   3       81.29       67.46     26.83 o 
   6   8   3      384.42      339.26     54.80 o 
   7   8   3        9.31       38.43     33.18 o 
   8   8   3       42.78       75.30     39.98 o 
   9   8   3       84.38      124.45     37.19 o 
  10   8   3       38.37       60.78     32.64 o 
  11   8   3        0.26       29.10     25.99 o 
  12   8   3        9.03       35.11     30.64 o 
  13   8   3        0.11      -29.74     29.74 o 
   1   9   3        7.57      -10.04     19.74 o 
   2   9   3       20.58       55.77     26.10 o 
   3   9   3        0.66       21.52     26.12 o 
   4   9   3       28.65       25.28     24.23 o 
   5   9   3        0.00       68.39     32.44 o 
   6   9   3       24.53       27.68     28.56 o 
   7   9   3       29.28       15.34     37.93 o 
   8   9   3        1.32      -26.82     26.82 o 
   9   9   3        9.73       44.13     33.60 o 
   0   0   4       17.98       22.76     12.83 o 
   1   0   4     3325.95     3090.52     49.35 o 
   2   0   4      182.16      174.70     11.21 o 
   3   0   4     6474.61     6602.36    102.73 o 
   4   0   4    21247.89    20760.76    327.86 o 
   5   0   4      117.63      126.24     11.65 o 
   6   0   4     3659.96     3373.08     91.08 o 
   7   0   4      397.64      397.35     20.27 o 
   8   0   4       66.18       47.00     12.21 o 
   9   0   4      228.93      227.75     15.15 o 
  10   0   4     1189.26     1337.62     33.13 o 
  11   0   4       21.88       18.58     12.12 o 
  12   0   4       80.86       88.17     17.42 o 
  13   0   4      212.92      217.71     23.26 o 
  14   0   4       59.93       68.86     20.03 o 
  15   0   4      749.07      779.99     37.43 o 
  16   0   4       88.06       62.31     24.55 o 
  17   0   4        0.14       21.30     18.75 o 
  18   0   4       29.24       11.75     17.50 o 
  19   0   4        2.53       52.43     49.34 o 
  20   0   4        0.70       -4.01     24.31 o 
  21   0   4       11.39       -9.45     30.09 o 
  22   0   4       35.45      -46.42     83.11 o 
   1   1   4     2028.94     1778.09     20.94 o 
   2   1   4    17527.30    17074.67    216.57 o 
   3   1   4    51137.02    53263.30    849.37 o 
   4   1   4       16.60        7.54      4.72 o 
   5   1   4       70.21       49.66      6.97 o 
   6   1   4     1367.21     1316.92     20.62 o 
   7   1   4      128.13      136.27      9.87 o 
   8   1   4     2064.61     1981.43     29.30 o 
   9   1   4      284.99      233.67     11.94 o 
  10   1   4       65.50       43.29      8.49 o 
  11   1   4        3.14        6.36      7.86 o 
  12   1   4       19.76       13.47      9.32 o 
  13   1   4      241.48      271.24     16.95 o 
  14   1   4       33.39       38.86     14.20 o 
  15   1   4        0.87       -1.15     13.22 o 
  16   1   4        5.07       -5.27     12.63 o 
  17   1   4      306.22      300.40     24.83 o 
  18   1   4      148.62      145.90     25.79 o 
  19   1   4      143.84      142.89     23.32 o 
  20   1   4       45.40       45.06     19.19 o 
  21   1   4        4.07       20.14     21.11 o 
  22   1   4        6.04        6.65     18.13 o 
   0   2   4    12519.53    12601.30    198.62 o 
   1   2   4     2277.63     2061.75     32.64 o 
   2   2   4     6440.75     6345.37     67.23 o 
   3   2   4       34.70       39.20      8.48 o 
   4   2   4     1714.53     1535.44     24.02 o 
   5   2   4      163.70      166.89     10.27 o 
   6   2   4     2273.68     2330.34     32.29 o 
   7   2   4      104.21       76.49      8.22 o 
   8   2   4       10.22        8.85      7.66 o 
   9   2   4      130.17      129.61     10.90 o 
  10   2   4      434.59      500.34     15.90 o 
  11   2   4      187.32      176.19     14.39 o 
  12   2   4      830.44      808.58     23.27 o 
  13   2   4       27.96       21.77     11.29 o 
  14   2   4      213.50      236.52     19.86 o 
  15   2   4       13.31       15.44     14.39 o 
  16   2   4      497.00      559.47     30.01 o 
  17   2   4       59.72       59.09     17.93 o 
  18   2   4       45.80       31.71     19.94 o 
  19   2   4        1.67       -8.18     15.90 o 
  20   2   4        5.69       -1.33     13.41 o 
  21   2   4        0.34      -17.30     21.29 o 
  22   2   4        4.08       19.37     20.59 o 
   1   3   4       64.87       75.73      8.32 o 
   2   3   4      492.59      526.79     15.57 o 
   3   3   4      658.57      672.16     18.00 o 
   4   3   4        1.92        0.28      4.36 o 
   5   3   4     3272.33     3437.31     47.93 o 
   6   3   4      443.16      523.21     22.73 o 
   7   3   4     1011.84     1041.81     34.54 o 
   8   3   4     1090.81     1066.01     25.26 o 
   9   3   4        0.14       -0.88      8.56 o 
  10   3   4       26.35       25.20      8.54 o 
  11   3   4       71.96       73.56     10.93 o 
  12   3   4       20.64       24.75     10.97 o 
  13   3   4      585.80      598.98     22.84 o 
  14   3   4      193.28      187.45     18.84 o 
  15   3   4       38.94       47.76     14.17 o 
  16   3   4      291.86      311.02     30.13 o 
  17   3   4      229.84      201.73     29.32 o 
  18   3   4       54.21       31.68     15.81 o 
  19   3   4        1.27       -9.87     15.62 o 
  20   3   4        4.53       39.64     20.11 o 
  21   3   4        5.08      -11.90     21.43 o 
   0   4   4     1198.17     1220.22     28.52 o 
   1   4   4      408.79      411.47     12.58 o 
   2   4   4        2.08        2.40      7.61 o 
   3   4   4     2887.77     2946.60     41.73 o 
   4   4   4      247.45      242.20     12.34 o 
   5   4   4      352.26      365.78     15.53 o 
   6   4   4      190.38      225.66     11.79 o 
   7   4   4      126.81      112.80     10.34 o 
   8   4   4      477.67      517.17     26.83 o 
   9   4   4      154.28      151.59     16.67 o 
  10   4   4       50.75       44.50     16.93 o 
  11   4   4      937.66      885.41     33.08 o 
  12   4   4      135.26      110.24     22.02 o 
  13   4   4       89.84       92.97     18.60 o 
  14   4   4      175.36      148.25     22.77 o 
  15   4   4        6.51        4.01      8.92 o 
  16   4   4       77.61       39.23     13.18 o 
  17   4   4      181.56      133.46     18.82 o 
  18   4   4        2.97        7.10     18.67 o 
  19   4   4       20.44       41.02     19.39 o 
  20   4   4        0.25       15.20     20.26 o 
   1   5   4      261.07      287.18     14.02 o 
   2   5   4       21.38       24.99     10.13 o 
   3   5   4        1.47        3.17      9.82 o 
   4   5   4       73.46       70.65      6.66 o 
   5   5   4      119.94      132.06     14.39 o 
   6   5   4        4.92       -2.83      7.92 o 
   7   5   4        0.03        4.10      9.30 o 
   8   5   4      243.02      230.63     13.61 o 
   9   5   4      449.90      447.32     16.07 o 
  10   5   4      120.39      121.75     10.44 o 
  11   5   4       10.49       14.28      7.83 o 
  12   5   4      566.63      551.85     31.60 o 
  13   5   4       11.88        7.81     16.12 o 
  14   5   4        3.42        3.73      8.87 o 
  15   5   4        7.36       -4.14     12.56 o 
  16   5   4        9.21       21.62     17.77 o 
  17   5   4        1.95       35.60     19.07 o 
  18   5   4        1.26        1.64     18.63 o 
  19   5   4        0.62        6.28     21.22 o 
   0   6   4       77.97       57.68     12.20 o 
   1   6   4       44.13       43.01     10.30 o 
   2   6   4      114.22       95.84     12.91 o 
   3   6   4      377.39      383.64     19.27 o 
   4   6   4      760.73      761.31     32.44 o 
   5   6   4      266.89      314.67     25.23 o 
   6   6   4       14.50       22.04     15.38 o 
   7   6   4        0.14       -0.13     15.60 o 
   8   6   4      276.62      248.50     29.66 o 
   9   6   4      599.24      618.39     36.54 o 
  10   6   4        1.91       17.36     15.02 o 
  11   6   4      242.85      232.05     25.01 o 
  12   6   4       61.95       59.23     17.79 o 
  13   6   4        2.18       -8.58     18.25 o 
  14   6   4        3.95        4.16     17.24 o 
  15   6   4       15.08       86.77     28.92 o 
  16   6   4        8.30       40.99     22.00 o 
  17   6   4       20.85       40.44     21.73 o 
   1   7   4       96.13       98.00     17.10 o 
   2   7   4       51.60       48.71     13.49 o 
   3   7   4        1.86       -0.29      8.09 o 
   4   7   4      118.53      124.95     24.72 o 
   5   7   4       70.68       61.29     21.21 o 
   6   7   4        3.75      -10.21     19.21 o 
   7   7   4       19.48       20.73     18.12 o 
   8   7   4        0.86        0.72     20.92 o 
   9   7   4      349.94      293.68     38.80 o 
  10   7   4      216.69      153.48     44.79 o 
  11   7   4        8.13       -9.75     21.48 o 
  12   7   4       61.98       68.79     23.98 o 
  13   7   4        0.18       40.50     23.72 o 
  14   7   4        7.87       14.61     25.29 o 
  15   7   4       18.71       42.40     28.49 o 
   0   8   4      315.17      317.37     63.53 o 
   1   8   4        5.71       12.89     14.41 o 
   2   8   4      185.88      171.59     25.72 o 
   3   8   4       32.08       31.75     23.29 o 
   4   8   4      113.21      127.14     29.49 o 
   5   8   4        0.05        5.92     25.59 o 
   6   8   4        2.84      -11.57     21.60 o 
   7   8   4       35.06      101.36     30.26 o 
   8   8   4      106.09      101.79     29.76 o 
   9   8   4       82.20       65.95     31.82 o 
  10   8   4        1.82      -10.71     24.40 o 
  11   8   4       63.65      106.21     38.84 o 
  12   8   4       16.41       12.94     24.82 o 
   1   9   4       45.31       44.63     45.61 o 
   2   9   4       71.85       41.12     30.46 o 
   3   9   4       11.28        7.40     25.90 o 
   4   9   4       62.47       47.37     25.24 o 
   5   9   4       44.07       35.29     26.67 o 
   6   9   4        0.45       39.54     27.18 o 
   7   9   4       85.20      101.40     28.31 o 
   8   9   4       73.45       59.87     33.07 o 
   1   1   5     1588.42     1461.72     16.49 o 
   2   1   5      471.16      450.32     12.50 o 
   3   1   5      141.82      138.18      6.86 o 
   4   1   5     3887.21     3726.43     39.67 o 
   5   1   5      196.82      193.16      8.11 o 
   6   1   5      936.70      898.20     27.85 o 
   7   1   5     1705.71     1718.91     30.97 o 
   8   1   5      183.17      211.91      9.24 o 
   9   1   5      415.08      371.70     12.47 o 
  10   1   5      111.08      141.55     12.11 o 
  11   1   5      275.28      302.60     13.56 o 
  12   1   5       13.39       15.29      8.97 o 
  13   1   5      160.75      161.75     15.23 o 
  14   1   5       35.96       27.84     11.38 o 
  15   1   5      284.34      317.12     20.21 o 
  16   1   5        6.63        5.67     11.70 o 
  17   1   5        2.43       -6.99     12.98 o 
  18   1   5       11.68       18.00     18.59 o 
  19   1   5        3.85        8.06     17.55 o 
  20   1   5       27.14       16.04     21.65 o 
  21   1   5        2.18       19.43     21.11 o 
  22   1   5        2.11       22.73     23.18 o 
   0   2   5     2948.15     2827.42     53.42 o 
   1   2   5     1056.01      987.18     18.03 o 
   2   2   5     1428.35     1397.03     20.94 o 
   3   2   5     2798.33     2540.16     32.80 o 
   4   2   5      342.46      367.24     16.56 o 
   5   2   5     3167.04     3284.86     55.39 o 
   6   2   5     1876.54     1984.55     28.48 o 
   7   2   5     2026.02     2091.08     25.79 o 
   8   2   5      520.16      558.81     13.59 o 
   9   2   5      944.42      939.25     20.58 o 
  10   2   5      248.55      267.69     13.89 o 
  11   2   5      397.70      431.17     15.56 o 
  12   2   5      329.95      360.52     17.73 o 
  13   2   5      101.31      105.10     12.59 o 
  14   2   5       26.21       10.88     11.40 o 
  15   2   5      330.23      338.71     21.64 o 
  16   2   5      178.62      165.91     21.01 o 
  17   2   5       14.38       22.10     15.25 o 
  18   2   5       41.93       38.21     17.37 o 
  19   2   5       13.86        3.22     16.42 o 
  20   2   5        3.78        8.58     16.27 o 
  21   2   5       11.32       20.13     19.58 o 
   1   3   5      140.57      110.43      9.86 o 
   2   3   5     1020.43      944.52     19.73 o 
   3   3   5      635.37      617.66     18.34 o 
   4   3   5      545.71      667.02     12.93 o 
   5   3   5        0.40        1.23      6.49 o 
   6   3   5      585.64      563.74     16.26 o 
   7   3   5      684.69      751.11     26.41 o 
   8   3   5      490.18      466.73     16.43 o 
   9   3   5       17.32       10.45      9.35 o 
  10   3   5      442.94      428.32     20.62 o 
  11   3   5      250.52      247.93     15.01 o 
  12   3   5       20.91       24.72      9.07 o 
  13   3   5      362.70      390.17     22.46 o 
  14   3   5      846.98      840.36     29.68 o 
  15   3   5       10.85       22.96     13.04 o 
  16   3   5       66.13       36.65     16.28 o 
  17   3   5       22.13       36.26     20.24 o 
  18   3   5       10.78        1.60     15.27 o 
  19   3   5        5.78        2.07     15.89 o 
  20   3   5        1.85        9.19     14.95 o 
  21   3   5        2.71        4.49     16.83 o 
   0   4   5       26.22       19.79      9.05 o 
   1   4   5     1636.73     1557.79     27.57 o 
   2   4   5       78.34       64.61      9.76 o 
   3   4   5       29.80       37.05      8.75 o 
   4   4   5       15.36       18.16      7.08 o 
   5   4   5      258.11      255.03     10.32 o 
   6   4   5      257.69      244.63      9.62 o 
   7   4   5        7.27       13.88      7.93 o 
   8   4   5        4.46       -2.67     10.97 o 
   9   4   5      449.41      375.98     22.95 o 
  10   4   5      398.12      399.11     22.78 o 
  11   4   5       20.23       26.69     15.05 o 
  12   4   5        0.57        4.73     11.83 o 
  13   4   5       16.39       17.58     16.49 o 
  14   4   5       21.92       23.72     19.08 o 
  15   4   5      187.36      180.11     25.31 o 
  16   4   5        0.57       -4.34     18.14 o 
  17   4   5      101.01      123.36     23.61 o 
  18   4   5       10.92       28.37     14.33 o 
  19   4   5       21.54        2.25     15.25 o 
  20   4   5       37.60       69.30     29.45 o 
   1   5   5       55.81       51.00     11.29 o 
   2   5   5     1553.68     1676.48     31.87 o 
   3   5   5       44.88       40.93     10.17 o 
   4   5   5        0.16        5.78      9.53 o 
   5   5   5      398.33      422.50     21.20 o 
   6   5   5      362.30      320.25     17.12 o 
   7   5   5      168.86      167.90     13.83 o 
   8   5   5      278.27      324.95     17.86 o 
   9   5   5       44.78       43.78     11.44 o 
  10   5   5        5.75        1.93      8.70 o 
  11   5   5       79.76       74.48     11.76 o 
  12   5   5      337.04      285.72     26.40 o 
  13   5   5       57.21       58.00     16.11 o 
  14   5   5        0.34       -8.00     14.84 o 
  15   5   5       80.02       58.91     23.61 o 
  16   5   5        1.70       -2.15     21.09 o 
  17   5   5       15.48       11.57     19.00 o 
  18   5   5        0.92       44.37     27.25 o 
  19   5   5        8.95       30.31     21.48 o 
   0   6   5      464.11      491.63     31.92 o 
   1   6   5     1789.21     1873.19     44.51 o 
   2   6   5      399.54      436.16     28.37 o 
   3   6   5        8.37        5.04      7.58 o 
   4   6   5      117.33      108.66      9.88 o 
   5   6   5      339.45      377.06     27.36 o 
   6   6   5       19.82       21.85     10.46 o 
   7   6   5        3.84       -0.82      9.52 o 
   8   6   5       41.30       40.65     19.28 o 
   9   6   5       64.53       51.50     18.37 o 
  10   6   5       14.53       40.61     19.52 o 
  11   6   5      385.21      404.18     37.62 o 
  12   6   5      151.74      124.63     28.33 o 
  13   6   5       15.09       -5.27     17.35 o 
  14   6   5       14.36       10.06     20.81 o 
  15   6   5       22.01       43.47     22.94 o 
  16   6   5        2.26      -22.71     22.71 o 
  17   6   5       39.06       39.54     27.72 o 
   1   7   5       17.76       10.45     10.51 o 
   2   7   5        0.25        4.53     10.33 o 
   3   7   5       91.93       78.59     12.80 o 
   4   7   5        5.79       15.29     17.19 o 
   5   7   5      226.43      278.21     29.28 o 
   6   7   5        4.84        7.50     19.27 o 
   7   7   5        0.21       -2.43     14.04 o 
   8   7   5      123.86      113.51     26.05 o 
   9   7   5      114.90       62.45     26.72 o 
  10   7   5       14.84       -5.02     17.80 o 
  11   7   5        0.39       10.42     19.51 o 
  12   7   5        0.02       -6.72     26.01 o 
  13   7   5       15.40       58.90     23.39 o 
  14   7   5        0.14       25.46     19.67 o 
  15   7   5       29.20       20.06     21.94 o 
   0   8   5      169.62      206.52     43.08 o 
   1   8   5        6.36        0.02     14.26 o 
   2   8   5       83.76       99.66     15.54 o 
   3   8   5       50.33       53.59     18.16 o 
   4   8   5        0.00       37.53     21.44 o 
   5   8   5       23.43       30.13     18.92 o 
   6   8   5       51.09       48.54     26.53 o 
   7   8   5       69.88       87.69     25.18 o 
   8   8   5        1.41       30.96     23.57 o 
   9   8   5        0.62       26.04     26.66 o 
  10   8   5       45.05       92.44     28.73 o 
  11   8   5        2.65       14.40     20.49 o 
  12   8   5        7.53       12.57     28.73 o 
   1   9   5       46.82       38.36     39.91 o 
   2   9   5       15.48       34.53     20.02 o 
   3   9   5       84.82      103.60     30.45 o 
   4   9   5       17.20       41.65     23.00 o 
   5   9   5        0.00       -5.00     27.75 o 
   6   9   5        0.30       24.85     26.09 o 
   7   9   5       12.72       13.78     26.36 o 
   8   9   5        6.15       75.02     31.87 o 
   0   0   6     2107.87     2270.10     54.05 o 
   1   0   6     6394.92     6109.94     96.36 o 
   2   0   6       43.28       35.37      7.42 o 
   3   0   6      349.41      314.00     17.30 o 
   4   0   6      225.93      271.83     10.73 o 
   5   0   6     1176.03     1105.12     20.74 o 
   6   0   6     4382.90     4340.21     63.04 o 
   7   0   6      356.14      379.32     24.27 o 
   8   0   6       25.26        8.77     12.20 o 
   9   0   6      673.67      769.53     32.42 o 
  10   0   6     1206.05     1211.77     31.49 o 
  11   0   6      161.71      180.78     17.42 o 
  12   0   6      418.60      434.13     25.83 o 
  13   0   6      139.72      151.64     19.75 o 
  14   0   6        8.74       17.19     15.86 o 
  15   0   6        7.93       12.83     17.23 o 
  16   0   6      233.99      229.18     23.55 o 
  17   0   6        3.18       -5.80     18.17 o 
  18   0   6       11.92       20.87     25.85 o 
  19   0   6       13.32       11.39     24.22 o 
  20   0   6        6.80       27.43     29.91 o 
  21   0   6       19.40       15.50     40.95 o 
  22   0   6        4.24       16.79     31.63 o 
   1   1   6     1279.83     1214.18     16.27 o 
   2   1   6       26.80       31.29      7.47 o 
   3   1   6     1178.80     1100.74     18.88 o 
   4   1   6     3048.13     2794.69     27.91 o 
   5   1   6        7.68       15.20      5.88 o 
   6   1   6     6138.31     6212.88     63.25 o 
   7   1   6     1356.31     1285.45     20.42 o 
   8   1   6       11.57       10.24      5.88 o 
   9   1   6       11.69       13.91      6.96 o 
  10   1   6        1.14        1.01      4.66 o 
  11   1   6       21.62       20.71      8.22 o 
  12   1   6       73.54      102.61     11.88 o 
  13   1   6        4.96        9.08      9.48 o 
  14   1   6      128.83      122.39     15.33 o 
  15   1   6       35.35       35.14     13.57 o 
  16   1   6      719.59      713.89     29.56 o 
  17   1   6       85.37       69.63     16.05 o 
  18   1   6       47.63       38.40     14.76 o 
  19   1   6        0.50        9.05     16.19 o 
  20   1   6       28.68       18.39     19.11 o 
  21   1   6       31.86       49.11     25.38 o 
  22   1   6        5.22       64.14     20.41 o 
   0   2   6     3785.03     3683.57     67.18 o 
   1   2   6      746.06      727.10     14.55 o 
   2   2   6     1093.21     1080.81     17.13 o 
   3   2   6     2244.56     2391.53     30.79 o 
   4   2   6     1175.43     1174.13     23.22 o 
   5   2   6      452.22      450.12     14.55 o 
   6   2   6      576.19      568.92     16.54 o 
   7   2   6     1042.55     1173.83     22.17 o 
   8   2   6       13.97       16.97      6.38 o 
   9   2   6      115.67      130.48      9.39 o 
  10   2   6       79.74      102.52     11.21 o 
  11   2   6       27.53       27.72      7.19 o 
  12   2   6       12.77       10.02     10.48 o 
  13   2   6      138.80      150.77     14.70 o 
  14   2   6      839.35      838.71     25.55 o 
  15   2   6      367.72      373.75     20.49 o 
  16   2   6        7.63        3.30     12.23 o 
  17   2   6      179.06      167.85     19.75 o 
  18   2   6      142.67      134.97     19.37 o 
  19   2   6        0.95        2.92     15.41 o 
  20   2   6        0.72       -3.41     14.27 o 
  21   2   6        0.35       -2.22     16.36 o 
   1   3   6      310.46      316.04     13.69 o 
   2   3   6      431.07      495.06     13.79 o 
   3   3   6     2297.64     2234.13     28.44 o 
   4   3   6      228.15      225.67      8.65 o 
   5   3   6      149.45      182.49     11.22 o 
   6   3   6       29.88       29.24      8.53 o 
   7   3   6        0.22       -3.74      7.12 o 
   8   3   6       29.79       27.68      8.62 o 
   9   3   6        3.42        8.86      7.16 o 
  10   3   6       21.43       15.36      9.69 o 
  11   3   6       32.82       12.96      9.90 o 
  12   3   6       71.95       57.99     10.34 o 
  13   3   6      698.53      731.85     24.78 o 
  14   3   6        0.33       -0.72     10.59 o 
  15   3   6      106.91       98.61     14.96 o 
  16   3   6       44.71       32.78     14.67 o 
  17   3   6       47.63       54.76     15.89 o 
  18   3   6       47.65       35.06     16.84 o 
  19   3   6        2.86       11.97     14.65 o 
  20   3   6        0.42       10.32     15.65 o 
  21   3   6        4.08       -3.16     13.78 o 
   0   4   6     1293.07     1358.84     34.51 o 
   1   4   6     1703.07     1791.30     31.89 o 
   2   4   6      401.60      427.32     16.89 o 
   3   4   6        0.00        0.91      6.54 o 
   4   4   6      177.95      217.20     12.13 o 
   5   4   6      111.42       83.62      8.21 o 
   6   4   6        9.66        9.07      6.33 o 
   7   4   6      605.14      583.15     20.80 o 
   8   4   6      198.92      212.03     12.63 o 
   9   4   6       72.22       56.78     13.17 o 
  10   4   6      151.62      154.73     21.67 o 
  11   4   6        0.27       -0.98     11.45 o 
  12   4   6       45.32       55.67     17.37 o 
  13   4   6      438.35      423.43     27.03 o 
  14   4   6        1.51        1.75     13.82 o 
  15   4   6       15.88        9.20     16.73 o 
  16   4   6        0.58      -15.93     15.93 o 
  17   4   6       10.55       14.77     15.69 o 
  18   4   6        1.57      -19.51     19.51 o 
  19   4   6        1.48       31.40     24.47 o 
  20   4   6       31.95        8.95     19.70 o 
   1   5   6      246.39      258.39     14.95 o 
   2   5   6      565.97      595.43     19.89 o 
   3   5   6        2.65        3.54      8.17 o 
   4   5   6      297.74      308.69     16.65 o 
   5   5   6       20.09       14.77      6.79 o 
   6   5   6       61.55       55.13     11.70 o 
   7   5   6      111.78       96.47     12.34 o 
   8   5   6      451.97      445.96     20.79 o 
   9   5   6      283.72      282.17     16.98 o 
  10   5   6       12.40       12.08     10.43 o 
  11   5   6        5.41        3.64      9.55 o 
  12   5   6      184.31      122.25     20.86 o 
  13   5   6       30.94       11.93     16.47 o 
  14   5   6        3.59       -3.69     15.65 o 
  15   5   6       11.61       13.37     18.39 o 
  16   5   6        7.89      -15.53     20.13 o 
  17   5   6        1.03       32.98     19.79 o 
  18   5   6       17.85       42.71     21.43 o 
   0   6   6     1551.22     1534.42     41.14 o 
   1   6   6      262.28      217.46     19.57 o 
   2   6   6     1032.97     1097.63     32.78 o 
   3   6   6      289.83      322.34     20.03 o 
   4   6   6       44.59       41.55     13.89 o 
   5   6   6      167.42      175.90     17.38 o 
   6   6   6       47.72       31.59     14.98 o 
   7   6   6        8.51        4.81     13.76 o 
   8   6   6        3.12        2.71     11.24 o 
   9   6   6        6.40       20.15     11.81 o 
  10   6   6      116.75       85.03     13.86 o 
  11   6   6        4.41      -10.73     15.47 o 
  12   6   6      192.47      171.03     26.51 o 
  13   6   6        3.46        5.86     18.92 o 
  14   6   6       76.27       69.91     23.69 o 
  15   6   6       17.52       21.38     19.70 o 
  16   6   6        0.12       24.03     19.78 o 
  17   6   6       32.03       30.90     20.31 o 
   1   7   6        0.10       -0.67     10.97 o 
   2   7   6       86.85      114.00     15.16 o 
   3   7   6       60.17       71.40     14.76 o 
   4   7   6       27.27       36.35     16.99 o 
   5   7   6        4.52       -0.08     18.38 o 
   6   7   6        3.07       16.41     16.97 o 
   7   7   6       65.62       44.30     19.65 o 
   8   7   6       78.33       64.60     22.53 o 
   9   7   6       24.03       52.77     22.88 o 
  10   7   6       29.30       41.87     23.24 o 
  11   7   6       37.26       50.52     23.62 o 
  12   7   6        3.12      -14.36     19.74 o 
  13   7   6        6.46        5.63     23.23 o 
  14   7   6        0.22       13.88     21.00 o 
  15   7   6        0.06       18.01     22.83 o 
   0   8   6      138.58      114.57     34.31 o 
   1   8   6       44.26       44.62     18.61 o 
   2   8   6        0.35        8.62     11.63 o 
   3   8   6       15.05      -12.69     17.01 o 
   4   8   6       54.65       75.93     23.47 o 
   5   8   6       30.67       20.76     17.47 o 
   6   8   6       19.71       27.00     18.68 o 
   7   8   6        0.37      -20.03     20.03 o 
   8   8   6        0.06        6.47     20.89 o 
   9   8   6       60.10       80.98     27.45 o 
  10   8   6        5.60       34.13     24.54 o 
  11   8   6       79.98       79.97     29.01 o 
  12   8   6        3.27       36.11     27.51 o 
   1   9   6      193.94      163.21     66.70 o 
   2   9   6       23.25       24.61     26.86 o 
   3   9   6      130.67      103.34     33.31 o 
   4   9   6       16.73       12.63     18.54 o 
   5   9   6        3.52      -20.24     20.24 o 
   6   9   6        2.20       76.19     25.48 o 
   7   9   6       36.02       14.20     21.67 o 
   1   1   7      172.27      153.30      7.02 o 
   2   1   7      166.48      185.81     10.81 o 
   3   1   7     1648.41     1671.14     22.56 o 
   4   1   7      219.68      215.47     11.20 o 
   5   1   7      591.74      591.58     19.99 o 
   6   1   7        0.01       -0.94      3.96 o 
   7   1   7      217.27      229.79      9.14 o 
   8   1   7       66.67       52.65      8.75 o 
   9   1   7      439.45      484.61     15.98 o 
  10   1   7        0.33       -1.38      6.93 o 
  11   1   7      104.98      104.87     10.16 o 
  12   1   7      299.35      284.93     16.87 o 
  13   1   7      138.27      140.60     13.79 o 
  14   1   7      126.42      127.04     15.53 o 
  15   1   7        0.15        3.08     11.77 o 
  16   1   7      457.64      509.58     26.82 o 
  17   1   7      103.43      109.21     17.82 o 
  18   1   7       78.32       94.36     18.16 o 
  19   1   7       24.15       42.21     17.63 o 
  20   1   7        4.11       13.76     17.98 o 
  21   1   7        2.32       15.25     20.39 o 
   0   2   7     2518.82     2691.55     42.34 o 
   1   2   7      137.18      155.99      7.72 o 
   2   2   7       79.92       70.49      8.19 o 
   3   2   7       45.75       51.80      5.90 o 
   4   2   7    11612.21    12320.00    143.67 o 
   5   2   7      139.13      150.84      9.92 o 
   6   2   7        6.25        6.24      6.09 o 
   7   2   7       23.30       34.63      6.52 o 
   8   2   7       69.78       69.75      7.42 o 
   9   2   7      539.40      569.39     14.88 o 
  10   2   7       28.64       16.17      7.04 o 
  11   2   7       21.03       15.50      6.61 o 
  12   2   7        6.43        7.54      9.58 o 
  13   2   7      602.05      579.54     24.06 o 
  14   2   7        2.26       -5.53     10.22 o 
  15   2   7        8.28        2.94     11.33 o 
  16   2   7      189.83      176.14     18.39 o 
  17   2   7        7.87        3.97     12.79 o 
  18   2   7      119.84       77.68     18.15 o 
  19   2   7       62.97       68.39     20.66 o 
  20   2   7        1.20       18.48     16.65 o 
  21   2   7        0.14       -5.05     17.78 o 
   1   3   7       40.09       21.71      7.67 o 
   2   3   7     3067.09     3181.33     39.87 o 
   3   3   7      741.38      733.48     15.71 o 
   4   3   7        1.99       -3.76      6.37 o 
   5   3   7      110.40       98.99      9.78 o 
   6   3   7      225.44      258.29     12.73 o 
   7   3   7       42.38       36.16      8.80 o 
   8   3   7      441.58      479.06     18.40 o 
   9   3   7      298.62      335.84     15.91 o 
  10   3   7       93.91       92.91     11.77 o 
  11   3   7      210.84      226.79     16.14 o 
  12   3   7      634.33      640.27     26.96 o 
  13   3   7        0.36       -3.86     11.67 o 
  14   3   7       64.26       57.47     12.10 o 
  15   3   7        0.05       16.33     12.09 o 
  16   3   7       53.43       37.90     14.47 o 
  17   3   7       12.86       19.02     12.84 o 
  18   3   7       25.41       24.63     13.96 o 
  19   3   7       17.50       33.67     16.59 o 
  20   3   7        4.25       -8.40     13.67 o 
   0   4   7      139.08      177.51     21.07 o 
   1   4   7       69.08       54.99     11.24 o 
   2   4   7       81.23       83.17      9.06 o 
   3   4   7        7.02        8.47      7.84 o 
   4   4   7      168.46      203.84     12.14 o 
   5   4   7       22.23       21.78      6.80 o 
   6   4   7      175.62      178.58     12.35 o 
   7   4   7      124.46      108.78     10.02 o 
   8   4   7       49.77       50.33     10.77 o 
   9   4   7       54.82       49.72     11.18 o 
  10   4   7      413.54      454.87     25.20 o 
  11   4   7       10.12        3.88     10.27 o 
  12   4   7        2.25       -0.11     11.43 o 
  13   4   7       61.21       40.84     14.64 o 
  14   4   7        9.84       19.03     16.39 o 
  15   4   7       41.13       57.95     16.79 o 
  16   4   7       20.17       15.06     15.68 o 
  17   4   7       19.63       43.16     25.21 o 
  18   4   7       24.22       23.84     18.37 o 
  19   4   7       16.49       38.35     25.11 o 
   1   5   7       21.16       42.90     11.32 o 
   2   5   7        0.00        1.56      7.69 o 
   3   5   7      264.38      288.25     18.77 o 
   4   5   7       38.50       38.87     10.56 o 
   5   5   7      141.36      146.07     10.05 o 
   6   5   7       31.36       22.96      7.61 o 
   7   5   7      246.96      248.63     12.63 o 
   8   5   7        0.01        0.10      9.57 o 
   9   5   7        3.59       11.52     10.45 o 
  10   5   7      635.46      582.42     32.70 o 
  11   5   7        3.83        9.96     10.59 o 
  12   5   7       18.03       18.43     15.15 o 
  13   5   7      117.89       87.64     23.00 o 
  14   5   7      135.73      110.54     22.89 o 
  15   5   7       64.97       60.02     22.43 o 
  16   5   7        0.10       43.81     22.50 o 
  17   5   7        5.09       37.12     22.87 o 
  18   5   7       49.20       73.17     30.09 o 
   0   6   7     3240.10     3283.02    115.55 o 
   1   6   7      169.42      175.62     17.58 o 
   2   6   7      315.52      361.50     17.78 o 
   3   6   7        3.22       -0.57     10.34 o 
   4   6   7        7.62       -0.14     11.89 o 
   5   6   7       21.15       23.04      7.59 o 
   6   6   7      221.19      236.86     18.58 o 
   7   6   7       35.04       34.05     12.71 o 
   8   6   7       78.02       76.60     16.24 o 
   9   6   7      395.15      347.56     23.20 o 
  10   6   7       40.83       35.79     13.86 o 
  11   6   7       23.14       20.00     11.54 o 
  12   6   7       44.41       51.99     21.52 o 
  13   6   7        8.46       -0.62     16.74 o 
  14   6   7        0.43       35.46     20.47 o 
  15   6   7        5.23       36.93     20.91 o 
  16   6   7        7.31       55.84     20.79 o 
  17   6   7        0.00       25.98     40.63 o 
   1   7   7       94.60      107.01     20.24 o 
   2   7   7        1.02        9.84     14.04 o 
   3   7   7       72.39       50.19      9.91 o 
   4   7   7       25.22       18.32      9.89 o 
   5   7   7      152.46      149.60     17.01 o 
   6   7   7       55.56       59.41     16.43 o 
   7   7   7        0.85       21.88     15.02 o 
   8   7   7      149.14      168.45     26.02 o 
   9   7   7       10.55       -1.14     17.10 o 
  10   7   7       45.32       59.38     24.48 o 
  11   7   7       37.99       77.38     25.66 o 
  12   7   7        1.26       -8.83     18.72 o 
  13   7   7        0.09        8.32     18.98 o 
  14   7   7        6.05       17.76     19.95 o 
   0   8   7       67.31      122.26     29.01 o 
   1   8   7       18.21        8.98     22.88 o 
   2   8   7        0.42       -0.34     11.31 o 
   3   8   7        8.59        1.98     13.69 o 
   4   8   7        3.94       12.24     19.53 o 
   5   8   7        0.30        6.26     16.57 o 
   6   8   7        9.43       14.76     17.75 o 
   7   8   7        4.54       34.54     18.48 o 
   8   8   7        3.78       22.45     18.69 o 
   9   8   7        0.03       32.16     21.36 o 
  10   8   7       99.16       92.61     24.40 o 
  11   8   7        0.44       21.60     25.77 o 
   1   9   7        4.33       51.20     37.44 o 
   2   9   7       21.73       25.24     25.39 o 
   3   9   7        2.53       -9.94     23.80 o 
   4   9   7       35.31        4.50     21.68 o 
   5   9   7        0.97       36.02     18.79 o 
   6   9   7        2.28       20.69     22.03 o 
   0   0   8       41.93       48.34     13.10 o 
   1   0   8     1782.75     1664.96     34.07 o 
   2   0   8      533.24      491.27     14.88 o 
   3   0   8        3.90       -3.19      8.72 o 
   4   0   8      895.10      870.94     20.76 o 
   5   0   8      371.98      350.52     11.91 o 
   6   0   8     3180.74     3399.50     47.05 o 
   7   0   8      148.87      184.75     13.00 o 
   8   0   8      238.43      235.68     17.40 o 
   9   0   8      508.26      507.72     21.00 o 
  10   0   8        3.51       -1.56      8.72 o 
  11   0   8      252.29      261.22     24.59 o 
  12   0   8        0.00      -10.08     10.08 o 
  13   0   8        3.16        3.07     14.14 o 
  14   0   8       70.76       70.18     22.50 o 
  15   0   8      172.51      213.31     31.43 o 
  16   0   8       10.46        4.47     17.37 o 
  17   0   8       13.27       -0.72     20.87 o 
  18   0   8        1.01       24.00     30.34 o 
  19   0   8       16.06       29.09     36.89 o 
  20   0   8        0.17      -37.73     37.73 o 
  21   0   8       37.93       49.28     26.83 o 
   1   1   8       73.34       51.42      6.42 o 
   2   1   8        5.12        4.72      6.21 o 
   3   1   8     4659.75     4831.22     62.06 o 
   4   1   8      174.59      191.83     12.20 o 
   5   1   8      180.67      175.74      8.83 o 
   6   1   8      234.22      246.69      9.99 o 
   7   1   8      463.78      514.11     15.28 o 
   8   1   8     1279.49     1354.38     27.10 o 
   9   1   8      852.07      859.35     17.83 o 
  10   1   8      403.47      392.08     13.91 o 
  11   1   8      472.68      478.84     15.71 o 
  12   1   8      148.67      171.52     11.99 o 
  13   1   8      168.13      165.78     17.22 o 
  14   1   8      156.93      158.21     15.88 o 
  15   1   8       59.48       44.48     13.93 o 
  16   1   8       69.57       74.80     15.52 o 
  17   1   8        4.05      -12.74     14.24 o 
  18   1   8      139.97      143.75     20.51 o 
  19   1   8      149.26      192.84     26.44 o 
  20   1   8        8.45        6.00     16.54 o 
  21   1   8        4.25       40.22     24.73 o 
   0   2   8     3493.49     3375.05     48.11 o 
   1   2   8     1643.93     1718.35     21.97 o 
   2   2   8      640.22      729.47     17.49 o 
   3   2   8      363.98      363.56     17.88 o 
   4   2   8      125.17      138.35      5.50 o 
   5   2   8     9906.22     9604.43    218.01 o 
   6   2   8       52.90       38.13      6.00 o 
   7   2   8        5.81        3.63      6.59 o 
   8   2   8      371.21      412.53     13.77 o 
   9   2   8      119.82      126.43      9.08 o 
  10   2   8      118.46      118.18      9.57 o 
  11   2   8      930.33      947.24     21.35 o 
  12   2   8       22.32       17.01      8.04 o 
  13   2   8      971.37      924.38     25.57 o 
  14   2   8      234.39      218.82     16.67 o 
  15   2   8      239.48      217.88     20.68 o 
  16   2   8      158.54      153.67     17.86 o 
  17   2   8        0.53       12.63     12.64 o 
  18   2   8       22.81       16.20     13.66 o 
  19   2   8       14.74       22.41     15.79 o 
  20   2   8       82.04       80.86     22.44 o 
  21   2   8        7.14        3.02     16.61 o 
   1   3   8     2878.89     2844.23     39.41 o 
   2   3   8      470.93      428.98     13.54 o 
   3   3   8      523.21      543.16     16.02 o 
   4   3   8      853.01      799.90     17.47 o 
   5   3   8      778.98      830.96     22.08 o 
   6   3   8      333.44      299.99     13.06 o 
   7   3   8      155.66      169.56     12.57 o 
   8   3   8      126.25      127.09     13.24 o 
   9   3   8        0.76       -4.09      9.20 o 
  10   3   8      200.00      160.21     14.66 o 
  11   3   8       15.18       16.98      8.97 o 
  12   3   8      114.25      122.17     14.09 o 
  13   3   8      116.34      132.88     16.89 o 
  14   3   8        3.39       22.35     12.45 o 
  15   3   8       38.72       36.83     13.56 o 
  16   3   8        0.14       12.08     14.20 o 
  17   3   8       25.75       21.99     12.73 o 
  18   3   8        7.49       -4.82     13.78 o 
  19   3   8       36.74       50.14     16.73 o 
  20   3   8        9.57        9.11     14.42 o 
   0   4   8      135.65      140.43     20.07 o 
   1   4   8     2066.40     2133.32     38.68 o 
   2   4   8      864.35      818.99     20.76 o 
   3   4   8       42.56       55.71      9.43 o 
   4   4   8      998.30     1027.57     22.12 o 
   5   4   8      196.71      216.34     10.85 o 
   6   4   8      347.08      352.42     13.66 o 
   7   4   8       32.05       28.90      8.79 o 
   8   4   8        0.96        3.70      8.57 o 
   9   4   8      524.43      532.37     21.62 o 
  10   4   8       33.87       40.37     11.26 o 
  11   4   8      268.64      266.99     21.61 o 
  12   4   8        0.02       -0.83     10.91 o 
  13   4   8       41.34       42.52     16.98 o 
  14   4   8       24.78       29.20     14.93 o 
  15   4   8        2.19       -0.09     15.34 o 
  16   4   8        8.66        9.73     20.41 o 
  17   4   8        1.97       16.10     16.85 o 
  18   4   8        3.11       -4.38     17.33 o 
  19   4   8        7.23       61.43     21.00 o 
   1   5   8     1112.64     1140.58     29.27 o 
   2   5   8       46.89       50.66     12.53 o 
   3   5   8       53.15       43.38      9.32 o 
   4   5   8       89.33      102.95     13.16 o 
   5   5   8        9.13       13.23      7.97 o 
   6   5   8      218.39      238.84     14.29 o 
   7   5   8      302.97      268.62     15.63 o 
   8   5   8      214.01      195.55     13.08 o 
   9   5   8        7.37       13.99     11.43 o 
  10   5   8        0.00       -6.14     11.06 o 
  11   5   8      478.33      431.23     21.18 o 
  12   5   8        3.11       17.55     15.78 o 
  13   5   8       91.26      127.07     24.42 o 
  14   5   8       18.02       15.23     15.01 o 
  15   5   8        0.01      -11.38     15.19 o 
  16   5   8       13.48       23.09     23.04 o 
  17   5   8        9.32       24.86     23.17 o 
  18   5   8        1.79       21.50     27.27 o 
   0   6   8       39.53       43.78     23.62 o 
   1   6   8       16.40        8.91     12.18 o 
   2   6   8      159.47      154.25     18.45 o 
   3   6   8      168.36      177.10     14.22 o 
   4   6   8      120.34       96.25     14.55 o 
   5   6   8      143.79      110.88     18.18 o 
   6   6   8      146.45      134.51     17.26 o 
   7   6   8      408.66      418.27     24.29 o 
   8   6   8       76.24       49.37     14.19 o 
   9   6   8        0.00       12.70     11.80 o 
  10   6   8       48.61       46.82     20.51 o 
  11   6   8        9.30       -4.83     14.03 o 
  12   6   8      109.20       33.48     24.07 o 
  13   6   8      157.33       86.65     35.84 o 
  14   6   8       34.41       46.35     19.96 o 
  15   6   8       21.82       33.43     19.54 o 
  16   6   8       12.41        3.25     15.27 o 
   1   7   8        8.87        8.53     13.39 o 
   2   7   8        4.86       38.02     16.74 o 
   3   7   8       94.43       78.45     16.42 o 
   4   7   8        0.44        8.50     11.79 o 
   5   7   8       41.93       38.58     15.20 o 
   6   7   8        0.01        9.97     14.36 o 
   7   7   8        0.81       16.45     15.12 o 
   8   7   8       10.42       39.09     21.93 o 
   9   7   8       28.03       64.08     22.50 o 
  10   7   8        3.94       57.42     24.92 o 
  11   7   8        8.62       -2.10     17.55 o 
  12   7   8       22.96       14.80     19.81 o 
  13   7   8        1.96        1.72     19.21 o 
  14   7   8       59.54       43.07     20.06 o 
   0   8   8       11.67       69.27     32.73 o 
   1   8   8      124.70      124.42     27.04 o 
   2   8   8       14.06       16.56     43.26 o 
   3   8   8        0.41       28.07     20.53 o 
   4   8   8        0.43        6.31     16.05 o 
   5   8   8        4.19        4.85     15.97 o 
   6   8   8        2.74       40.42     21.86 o 
   7   8   8       18.30       13.08     22.77 o 
   8   8   8       17.71       59.13     21.42 o 
   9   8   8       25.74       35.12     24.51 o 
  10   8   8       76.09      126.43     28.54 o 
  11   8   8        0.34      -22.21     22.21 o 
   1   9   8        7.71      -14.94     41.28 o 
   2   9   8       20.58       29.42     24.49 o 
   3   9   8        7.02        6.00     27.49 o 
   4   9   8       26.18       61.97     23.62 o 
   5   9   8        2.08       20.72     18.20 o 
   6   9   8        0.42       80.20     75.10 o 
   1   1   9      103.67      116.87      8.48 o 
   2   1   9     1884.16     1981.51     28.97 o 
   3   1   9     1314.74     1315.41     24.33 o 
   4   1   9       34.51       45.55      9.48 o 
   5   1   9       22.30       24.73      8.81 o 
   6   1   9      241.54      241.23      9.96 o 
   7   1   9      604.65      615.16     14.71 o 
   8   1   9      809.38      781.69     15.93 o 
   9   1   9      519.04      560.84     17.85 o 
  10   1   9      228.69      250.16     14.86 o 
  11   1   9       59.43       63.45     11.36 o 
  12   1   9        4.25        9.41      9.71 o 
  13   1   9      570.45      607.49     26.18 o 
  14   1   9        9.83        8.86     10.48 o 
  15   1   9       30.48       14.64     13.18 o 
  16   1   9      153.16      159.48     22.88 o 
  17   1   9        0.62      -16.71     16.71 o 
  18   1   9       37.26       40.10     19.24 o 
  19   1   9        7.94      -18.18     18.18 o 
  20   1   9        0.24       15.66     17.10 o 
  21   1   9       24.75       63.86     26.89 o 
   0   2   9      115.32      166.92     10.16 o 
   1   2   9      911.43     1031.91     15.87 o 
   2   2   9      322.83      318.43     18.55 o 
   3   2   9       29.77       25.34      9.42 o 
   4   2   9       34.70       48.64      8.82 o 
   5   2   9       55.30       72.62     10.57 o 
   6   2   9     1058.99     1012.37     16.38 o 
   7   2   9      766.80      762.69     15.44 o 
   8   2   9      279.54      279.66     10.38 o 
   9   2   9       35.63       46.65      8.22 o 
  10   2   9      237.69      261.42     13.55 o 
  11   2   9      350.01      376.56     14.47 o 
  12   2   9      278.52      316.06     14.64 o 
  13   2   9        0.09       -5.82      9.76 o 
  14   2   9        0.03        4.75     10.39 o 
  15   2   9      145.44      149.94     15.34 o 
  16   2   9      114.77      155.24     16.30 o 
  17   2   9       31.39       42.75     14.57 o 
  18   2   9        1.59       10.22     11.95 o 
  19   2   9       45.20       54.59     17.95 o 
  20   2   9        0.42       -8.48     15.27 o 
   1   3   9      193.01      174.13      9.49 o 
   2   3   9      391.56      434.65     13.68 o 
   3   3   9      432.74      415.71     14.61 o 
   4   3   9      188.15      200.87     11.36 o 
   5   3   9      137.43      115.12     11.09 o 
   6   3   9      965.79     1002.55     24.08 o 
   7   3   9        2.66       -7.50      7.52 o 
   8   3   9      138.15      134.49     11.19 o 
   9   3   9       33.63       36.40     11.02 o 
  10   3   9       85.51       80.96     11.39 o 
  11   3   9       31.68       24.59      9.85 o 
  12   3   9      365.93      342.32     17.23 o 
  13   3   9       59.88       58.26     13.69 o 
  14   3   9        2.55       -0.60     15.48 o 
  15   3   9      137.76      138.08     17.83 o 
  16   3   9        6.39       13.92     15.31 o 
  17   3   9       24.96       32.72     16.08 o 
  18   3   9        1.11       23.23     16.51 o 
  19   3   9       33.85       41.04     21.88 o 
  20   3   9       77.79       73.08     20.45 o 
   0   4   9     1608.53     1579.18     48.95 o 
   1   4   9       26.59       23.11      9.43 o 
   2   4   9       80.01       91.07     10.84 o 
   3   4   9      360.18      350.13     17.58 o 
   4   4   9       14.35        8.21      7.69 o 
   5   4   9        9.99       10.73      7.40 o 
   6   4   9       33.66       26.11      8.60 o 
   7   4   9       49.50       49.75     10.36 o 
   8   4   9      152.78      124.87     13.79 o 
   9   4   9       44.86       33.12     10.94 o 
  10   4   9      116.08      107.68     13.45 o 
  11   4   9        1.88        8.72      9.96 o 
  12   4   9        6.46       11.23     13.97 o 
  13   4   9       23.18       16.23     12.57 o 
  14   4   9        9.87       32.76     19.91 o 
  15   4   9        3.44       -8.43     14.43 o 
  16   4   9        1.14       33.09     18.49 o 
  17   4   9        1.06       38.04     19.91 o 
  18   4   9        0.03       39.21     18.49 o 
  19   4   9        0.18       10.07     18.79 o 
   1   5   9      185.71      145.35     18.61 o 
   2   5   9     3236.44     3221.73     53.46 o 
   3   5   9      352.40      350.09     19.12 o 
   4   5   9        2.51        4.09      8.36 o 
   5   5   9        4.13        1.30      7.75 o 
   6   5   9      298.36      299.59     15.24 o 
   7   5   9      451.80      459.69     17.99 o 
   8   5   9        2.24        7.10      7.66 o 
   9   5   9      112.01      107.44     12.31 o 
  10   5   9       14.27       17.62     12.16 o 
  11   5   9        6.87       20.40     12.21 o 
  12   5   9        0.30       17.22     14.47 o 
  13   5   9       16.15       40.06     22.06 o 
  14   5   9       78.65       71.91     19.12 o 
  15   5   9        0.00       15.22     15.83 o 
  16   5   9       60.28       98.47     22.34 o 
  17   5   9       20.70       19.69     17.97 o 
   0   6   9       58.48       74.84     24.56 o 
   1   6   9      216.74      215.62     22.70 o 
   2   6   9       11.48       22.37     13.82 o 
   3   6   9      443.80      488.61     23.65 o 
   4   6   9       88.93       79.53     12.70 o 
   5   6   9        0.20        1.19      7.48 o 
   6   6   9      212.37      195.21     15.90 o 
   7   6   9        2.44       10.83      8.91 o 
   8   6   9      264.48      255.84     20.82 o 
   9   6   9        4.96       36.05     14.63 o 
  10   6   9        0.10        0.56     15.28 o 
  11   6   9       63.52       56.67     26.89 o 
  12   6   9       14.45       26.35     15.92 o 
  13   6   9        0.89       13.46     20.33 o 
  14   6   9        0.20       13.13     16.02 o 
  15   6   9        1.89       -4.85     16.43 o 
  16   6   9        0.47       16.62     16.57 o 
   1   7   9        8.29       28.14     16.38 o 
   2   7   9       12.52       -5.44     14.45 o 
   3   7   9       56.68       60.02     16.40 o 
   4   7   9      128.61      108.73     18.84 o 
   5   7   9        9.01       12.36     15.00 o 
   6   7   9        5.86       12.35     13.51 o 
   7   7   9       83.68       87.99     24.39 o 
   8   7   9       56.73       62.14     17.98 o 
   9   7   9       82.30      124.45     24.57 o 
  10   7   9        0.30       47.42     21.44 o 
  11   7   9       11.97       51.17     30.51 o 
  12   7   9        7.43        5.10     18.93 o 
  13   7   9        0.02       54.30     20.50 o 
   0   8   9        2.09       22.03     39.20 o 
   1   8   9      170.01      186.39     33.82 o 
   2   8   9       35.59       68.72     40.06 o 
   3   8   9        2.09       39.40     19.01 o 
   4   8   9       20.14       55.63     23.20 o 
   5   8   9       84.83       65.96     20.43 o 
   6   8   9        5.04       36.27     21.48 o 
   7   8   9       33.65       59.54     27.86 o 
   8   8   9        0.37       84.89     23.61 o 
   9   8   9        0.04       17.64     18.91 o 
  10   8   9        0.01       29.88     22.94 o 
   1   9   9        1.05      -35.70     47.71 o 
   2   9   9       28.60       52.30     29.38 o 
   3   9   9        0.13       -6.53     24.42 o 
   4   9   9       24.90       11.09     19.97 o 
   0   0  10      115.85      101.28     14.07 o 
   1   0  10       16.22       16.13      9.87 o 
   2   0  10     1064.64      938.99     21.52 o 
   3   0  10      301.23      284.82     18.77 o 
   4   0  10      171.96      178.49     13.86 o 
   5   0  10      202.99      216.65      9.93 o 
   6   0  10       89.21       97.87      8.61 o 
   7   0  10      801.46      889.15     19.84 o 
   8   0  10        5.37       -5.20      8.72 o 
   9   0  10      519.65      547.23     19.58 o 
  10   0  10        0.13       -2.51      8.25 o 
  11   0  10       13.13       12.12     15.37 o 
  12   0  10       59.70       61.44     18.41 o 
  13   0  10     2047.48     2061.34     51.37 o 
  14   0  10      137.59      102.07     22.53 o 
  15   0  10       62.63       24.86     17.05 o 
  16   0  10        9.27       -3.74     12.99 o 
  17   0  10       18.27        1.36     24.94 o 
  18   0  10        5.67       40.31     26.81 o 
  19   0  10      159.96      208.10     38.69 o 
  20   0  10       55.35       98.64     29.22 o 
   1   1  10     1332.68     1365.21     19.27 o 
   2   1  10     1387.39     1395.43     23.85 o 
   3   1  10      192.71      212.18     11.77 o 
   4   1  10      433.76      473.10     16.20 o 
   5   1  10      192.24      199.50     10.94 o 
   6   1  10      108.10      139.69     11.81 o 
   7   1  10      104.11      111.02      7.04 o 
   8   1  10        5.27       12.78      8.06 o 
   9   1  10       20.30       21.53      9.09 o 
  10   1  10       37.33       33.20      8.22 o 
  11   1  10       84.23       93.43     13.05 o 
  12   1  10      474.00      533.56     21.97 o 
  13   1  10       18.25       30.19     10.06 o 
  14   1  10       31.72       27.11     10.84 o 
  15   1  10        4.73       -3.98     11.66 o 
  16   1  10       27.74       55.35     18.96 o 
  17   1  10       27.09       33.67     15.91 o 
  18   1  10        4.41      -14.58     14.58 o 
  19   1  10      109.42       80.13     28.76 o 
  20   1  10       72.58       91.76     21.47 o 
   0   2  10      809.92      874.80     19.36 o 
   1   2  10      711.42      779.73     13.32 o 
   2   2  10      220.40      225.67     14.93 o 
   3   2  10       80.95       80.35     12.83 o 
   4   2  10        8.25        2.04      6.59 o 
   5   2  10      254.14      245.11     14.38 o 
   6   2  10      735.64      792.37     21.19 o 
   7   2  10       63.13       74.55     13.08 o 
   8   2  10      530.63      559.49     18.90 o 
   9   2  10      851.54      894.79     26.02 o 
  10   2  10     1387.65     1347.76     24.89 o 
  11   2  10      352.24      353.64     15.90 o 
  12   2  10      115.85      102.16     12.68 o 
  13   2  10       68.61       63.39     11.29 o 
  14   2  10        2.18       23.83     14.88 o 
  15   2  10      201.80      197.73     17.50 o 
  16   2  10        6.08       17.48     12.66 o 
  17   2  10       55.05       61.78     15.33 o 
  18   2  10        0.14       -0.20     17.34 o 
  19   2  10        6.19      104.15     34.17 o 
  20   2  10       42.97       81.92     26.43 o 
   1   3  10      106.84      110.41      7.73 o 
   2   3  10        3.49       -1.81      5.34 o 
   3   3  10       47.00       52.49      6.16 o 
   4   3  10      740.89      732.96     16.29 o 
   5   3  10      699.05      642.44     20.60 o 
   6   3  10      163.65      168.88      9.79 o 
   7   3  10      154.57      155.41     10.85 o 
   8   3  10      122.89      119.57     10.18 o 
   9   3  10       42.45       27.04      8.10 o 
  10   3  10        0.98       -3.34      7.86 o 
  11   3  10      393.16      415.25     17.02 o 
  12   3  10       20.41       15.69     10.87 o 
  13   3  10        0.29       -7.88      9.57 o 
  14   3  10       12.14       10.27     13.25 o 
  15   3  10        6.77        2.07     15.65 o 
  16   3  10        7.98        1.97     12.48 o 
  17   3  10        0.84       -5.63     14.45 o 
  18   3  10        1.24       24.09     15.75 o 
  19   3  10        1.89       11.16     18.50 o 
   0   4  10      164.08      167.97     17.06 o 
   1   4  10       58.27       46.72      9.29 o 
   2   4  10      249.04      260.78     14.62 o 
   3   4  10      390.53      411.69     16.36 o 
   4   4  10      176.69      200.08     13.74 o 
   5   4  10      689.28      674.91     20.87 o 
   6   4  10        8.01       11.68      7.85 o 
   7   4  10       46.12       32.74      8.79 o 
   8   4  10        3.72        6.18     10.24 o 
   9   4  10      783.19      752.14     23.56 o 
  10   4  10       69.16       60.77     13.77 o 
  11   4  10        1.57        6.79     10.34 o 
  12   4  10       88.63       74.21     12.53 o 
  13   4  10      135.63      129.90     16.18 o 
  14   4  10        3.78       23.30     14.97 o 
  15   4  10        2.23       13.91     13.69 o 
  16   4  10       37.59       12.59     16.42 o 
  17   4  10        6.61       -8.47     15.58 o 
  18   4  10        0.24        8.98     14.10 o 
   1   5  10      923.42      858.79     27.83 o 
   2   5  10      202.39      192.11     15.93 o 
   3   5  10     1086.01     1176.61     31.44 o 
   4   5  10        0.01        0.19      9.38 o 
   5   5  10      357.60      385.11     14.76 o 
   6   5  10      243.07      233.30     13.73 o 
   7   5  10       37.73       37.16      9.92 o 
   8   5  10      225.63      201.87     13.56 o 
   9   5  10        1.94       -3.73      7.59 o 
  10   5  10        1.24       -5.85      9.82 o 
  11   5  10       30.08       19.72     12.79 o 
  12   5  10       15.31        9.96     16.13 o 
  13   5  10        8.76       21.31     15.39 o 
  14   5  10       19.90       10.79     17.45 o 
  15   5  10        0.01       -3.96     12.71 o 
  16   5  10        1.01       15.57     21.06 o 
  17   5  10        6.22       39.24     18.12 o 
   0   6  10       71.88       85.52     27.52 o 
   1   6  10       19.40       12.25     14.41 o 
   2   6  10       82.90       56.24     16.02 o 
   3   6  10        0.65        0.80     10.89 o 
   4   6  10        7.82       10.02     12.43 o 
   5   6  10      237.54      255.59     16.92 o 
   6   6  10        0.75        7.55      9.47 o 
   7   6  10        9.90       21.17     10.38 o 
   8   6  10        3.21       12.12      9.71 o 
   9   6  10       96.59       95.36     16.11 o 
  10   6  10       60.94       69.49     16.75 o 
  11   6  10       12.44       12.54     12.37 o 
  12   6  10       30.45       21.86     14.31 o 
  13   6  10        0.40        2.84     20.34 o 
  14   6  10       16.07       48.68     17.32 o 
  15   6  10       38.58       55.90     20.95 o 
   1   7  10       33.45       73.97     26.87 o 
   2   7  10       19.46       35.87     15.45 o 
   3   7  10        5.61        3.85     13.32 o 
   4   7  10        0.16       35.96     18.92 o 
   5   7  10        5.42       -1.62     11.52 o 
   6   7  10       25.68       54.80     15.55 o 
   7   7  10       37.45       48.64     21.03 o 
   8   7  10        0.04        4.45     21.15 o 
   9   7  10        0.39      -10.59     19.31 o 
  10   7  10        4.22       51.80     26.63 o 
  11   7  10        0.39       -8.83     16.27 o 
  12   7  10        1.70        4.05     18.25 o 
  13   7  10       25.49       16.96     25.36 o 
   0   8  10       66.78       78.62     44.83 o 
   1   8  10       40.31       77.34     31.82 o 
   2   8  10       35.90       34.50     21.56 o 
   3   8  10       37.24       51.72     20.16 o 
   4   8  10        5.81        3.70     19.22 o 
   5   8  10        0.38       30.60     26.53 o 
   6   8  10      101.38      111.34     25.39 o 
   7   8  10        8.81       67.98     19.81 o 
   8   8  10       13.92       83.88     27.57 o 
   9   8  10       32.06       79.63     26.22 o 
   1   9  10       11.79       52.10     39.58 o 
   2   9  10       11.55       63.64     55.67 o 
   1   1  11      144.85      154.23      7.90 o 
   2   1  11       61.66       71.17      9.09 o 
   3   1  11        0.86        1.37      7.11 o 
   4   1  11        0.10        2.59      8.33 o 
   5   1  11       93.38       98.46     11.75 o 
   6   1  11      469.18      476.16     20.29 o 
   7   1  11      459.04      522.40     15.73 o 
   8   1  11       13.75        7.45      5.95 o 
   9   1  11       38.68       28.58      7.48 o 
  10   1  11      535.82      523.13     18.96 o 
  11   1  11      449.19      513.18     17.92 o 
  12   1  11      183.73      187.68     13.98 o 
  13   1  11       11.76       13.45      9.31 o 
  14   1  11        1.72        3.58      6.67 o 
  15   1  11       75.00       64.63     17.32 o 
  16   1  11       44.52       54.67     14.15 o 
  17   1  11       58.92       56.57     17.02 o 
  18   1  11        6.49       31.05     16.05 o 
  19   1  11        1.32        7.11     14.68 o 
  20   1  11        1.18       67.07     32.92 o 
   0   2  11     2697.12     2843.14     45.40 o 
   1   2  11       21.46       24.02      5.65 o 
   2   2  11       35.81       24.52      9.18 o 
   3   2  11       66.22       77.93     13.85 o 
   4   2  11       80.68       81.90     10.41 o 
   5   2  11        6.12        7.15      8.65 o 
   6   2  11      299.64      327.42     17.07 o 
   7   2  11      173.91      210.64     16.48 o 
   8   2  11      626.84      671.48     24.95 o 
   9   2  11      225.91      239.82     13.78 o 
  10   2  11       43.16       30.83     10.21 o 
  11   2  11        0.00       -0.51      9.42 o 
  12   2  11       38.45       42.22     12.34 o 
  13   2  11        2.57       -3.33     10.36 o 
  14   2  11        0.15        3.82     10.64 o 
  15   2  11        2.37        1.97     12.57 o 
  16   2  11        8.24       38.87     16.74 o 
  17   2  11        4.27      -13.34     13.34 o 
  18   2  11        3.45       20.63     16.47 o 
  19   2  11       51.89       92.58     21.12 o 
  20   2  11        7.30        9.39     48.24 o 
   1   3  11      790.83      862.34     16.27 o 
   2   3  11     1392.02     1575.61     21.31 o 
   3   3  11       10.98       11.61     10.44 o 
   4   3  11        0.59        4.20      7.58 o 
   5   3  11        0.02        7.06      8.36 o 
   6   3  11      290.99      276.22     17.52 o 
   7   3  11      614.68      587.72     38.65 o 
   8   3  11       42.57       40.01      8.73 o 
   9   3  11       87.57       81.69      9.34 o 
  10   3  11       14.52       11.38      7.88 o 
  11   3  11      162.75      136.80     12.62 o 
  12   3  11      209.03      187.08     14.23 o 
  13   3  11      246.67      227.69     18.12 o 
  14   3  11      231.10      205.07     20.23 o 
  15   3  11       20.24       21.54     13.12 o 
  16   3  11       10.16       16.88     16.14 o 
  17   3  11       50.26       72.25     20.12 o 
  18   3  11       14.97       56.74     18.61 o 
  19   3  11       63.05       61.78     35.13 o 
   0   4  11       63.80       56.03     11.37 o 
   1   4  11      751.99      724.22     19.05 o 
   2   4  11      366.87      392.01     14.36 o 
   3   4  11      136.14      115.25     12.63 o 
   4   4  11       48.54       52.29     10.54 o 
   5   4  11      188.90      184.08     12.58 o 
   6   4  11        0.09       10.66      9.07 o 
   7   4  11       12.78       18.20      7.98 o 
   8   4  11      294.69      302.00     14.86 o 
   9   4  11        0.55       -3.65      8.42 o 
  10   4  11       18.48       18.32     10.03 o 
  11   4  11       54.97       66.46     10.44 o 
  12   4  11       41.67       51.96     12.63 o 
  13   4  11       22.81       38.89     17.48 o 
  14   4  11        3.00        3.50     11.57 o 
  15   4  11        0.31       21.00     15.16 o 
  16   4  11       36.74       44.34     21.68 o 
  17   4  11        5.74       10.95     28.29 o 
  18   4  11        5.87      -24.20     27.18 o 
   1   5  11      126.34      114.22     12.85 o 
   2   5  11        8.80       10.00     11.64 o 
   3   5  11      165.57      171.81     15.13 o 
   4   5  11       35.67       20.96     11.43 o 
   5   5  11      242.84      253.90     15.89 o 
   6   5  11      214.78      187.75     14.82 o 
   7   5  11        4.20       10.00      9.66 o 
   8   5  11      397.70      420.76     19.23 o 
   9   5  11       64.56       78.57     11.91 o 
  10   5  11        0.86       15.58     11.19 o 
  11   5  11        0.67        3.57      9.49 o 
  12   5  11       76.47       89.28     16.31 o 
  13   5  11      107.69      113.00     17.54 o 
  14   5  11       71.42       98.87     17.53 o 
  15   5  11        9.38       35.30     25.54 o 
  16   5  11        0.25       28.83     22.56 o 
   0   6  11        2.00        4.76     15.81 o 
   1   6  11      103.11       89.97     17.47 o 
   2   6  11        4.58        1.98     11.92 o 
   3   6  11       13.61       18.08     14.31 o 
   4   6  11      373.53      387.27     24.00 o 
   5   6  11      304.27      284.03     18.46 o 
   6   6  11       62.34       67.07     13.21 o 
   7   6  11       37.37       27.95     11.99 o 
   8   6  11        2.94       18.97     15.36 o 
   9   6  11        0.08       17.57     14.79 o 
  10   6  11       18.91       30.80     14.28 o 
  11   6  11        7.61       47.21     14.07 o 
  12   6  11        4.60       -2.93     17.62 o 
  13   6  11        5.33        5.32     24.84 o 
  14   6  11        0.44        2.28     20.81 o 
  15   6  11       10.05       45.64     22.54 o 
   1   7  11       13.64       20.78     16.63 o 
   2   7  11      161.10      173.60     23.15 o 
   3   7  11       81.26      113.51     23.30 o 
   4   7  11       22.87       34.25     15.76 o 
   5   7  11        8.49        7.66     13.17 o 
   6   7  11      144.75      147.84     30.58 o 
   7   7  11        3.31       20.59     13.37 o 
   8   7  11        0.12      -15.00     15.00 o 
   9   7  11        1.83       15.69     15.75 o 
  10   7  11       25.01       24.75     19.32 o 
  11   7  11        1.50       12.12     17.70 o 
  12   7  11        1.26       53.49     29.47 o 
   0   8  11       11.20       60.44     27.97 o 
   1   8  11       32.39       36.71     17.21 o 
   2   8  11        0.84       23.23     23.30 o 
   3   8  11        0.21       49.16     21.63 o 
   4   8  11        0.01       10.79     28.11 o 
   5   8  11       12.97       43.03     20.81 o 
   6   8  11       36.77       75.02     26.70 o 
   7   8  11        0.00       -2.76     18.82 o 
   8   8  11        0.05       31.25     20.19 o 
   0   0  12     1025.13     1055.17     32.86 o 
   1   0  12     2913.35     3036.27     50.47 o 
   2   0  12        3.30        3.66      9.62 o 
   3   0  12      749.88      750.44     24.76 o 
   4   0  12       77.43       59.65     11.12 o 
   5   0  12      540.59      591.64     13.62 o 
   6   0  12      605.46      599.52     26.10 o 
   7   0  12      922.01      916.23     21.24 o 
   8   0  12      147.36      162.84     13.93 o 
   9   0  12      425.04      428.43     21.77 o 
  10   0  12     2092.44     2128.10     43.90 o 
  11   0  12      839.17      941.12     30.41 o 
  12   0  12      757.38      769.47     32.89 o 
  13   0  12       34.06       36.29     14.38 o 
  14   0  12      150.92      158.71     19.87 o 
  15   0  12        3.76       12.11     13.94 o 
  16   0  12       10.36        9.99     14.49 o 
  17   0  12      152.71      148.14     34.88 o 
  18   0  12        3.83      -12.83     21.79 o 
  19   0  12       63.65       88.75     43.35 o 
  20   0  12        3.43       97.63     64.74 o 
   1   1  12      177.46      168.37      8.18 o 
   2   1  12      753.52      795.98     17.15 o 
   3   1  12       94.43      100.17     10.85 o 
   4   1  12        0.00        4.76      8.77 o 
   5   1  12        0.40       -0.30      8.91 o 
   6   1  12       39.41       38.10     12.08 o 
   7   1  12      161.08      192.56     12.46 o 
   8   1  12      701.56      743.32     19.74 o 
   9   1  12       56.32       46.47      7.50 o 
  10   1  12      205.84      207.86     11.83 o 
  11   1  12       73.61       57.00     10.34 o 
  12   1  12      288.79      323.49     17.96 o 
  13   1  12        0.88       -7.82     10.36 o 
  14   1  12       43.27       53.89     11.39 o 
  15   1  12        0.02       15.46     10.26 o 
  16   1  12       17.26       37.35     12.57 o 
  17   1  12       28.37       30.27     20.57 o 
  18   1  12       33.56       22.38     13.15 o 
  19   1  12        0.52       38.52     16.97 o 
   0   2  12      686.17      791.16     18.96 o 
   1   2  12       16.02       15.61     10.79 o 
   2   2  12      599.56      665.10     23.37 o 
   3   2  12      342.94      361.77     19.51 o 
   4   2  12       32.92       28.12      9.83 o 
   5   2  12      112.78      112.57     14.41 o 
   6   2  12       71.21       90.29     12.51 o 
   7   2  12        6.69        8.09     11.23 o 
   8   2  12        0.08        5.35      9.18 o 
   9   2  12       20.58       23.27     10.05 o 
  10   2  12      300.60      285.95     14.70 o 
  11   2  12       16.76        5.74      7.68 o 
  12   2  12        5.94       -3.75      9.66 o 
  13   2  12       30.49       15.67     12.55 o 
  14   2  12        2.08        9.15     11.12 o 
  15   2  12       22.69       32.67     13.04 o 
  16   2  12        1.27       27.68     19.07 o 
  17   2  12        1.12       13.75     16.33 o 
  18   2  12        0.23       19.81     18.80 o 
  19   2  12       26.85       37.92     29.65 o 
   1   3  12        1.87        0.94      5.17 o 
   2   3  12        5.35        3.27      8.52 o 
   3   3  12      165.98      174.69     17.26 o 
   4   3  12        0.02        4.85      8.91 o 
   5   3  12        2.94       -0.50      8.43 o 
   6   3  12        8.09       16.18     12.69 o 
   7   3  12      725.58      726.93     29.21 o 
   8   3  12     1232.83     1202.69     41.69 o 
   9   3  12        5.91        7.32     13.66 o 
  10   3  12      107.80       83.72     11.33 o 
  11   3  12        5.38        9.24     10.25 o 
  12   3  12       83.69       54.35      9.71 o 
  13   3  12       12.64        6.64      9.12 o 
  14   3  12        0.19        0.85     12.21 o 
  15   3  12        2.44       21.15     15.70 o 
  16   3  12        1.10       -4.67     16.91 o 
  17   3  12        3.27       21.32     22.72 o 
  18   3  12        3.90      -27.47     27.47 o 
   0   4  12       11.48        7.65     11.48 o 
   1   4  12      361.05      330.04     13.34 o 
   2   4  12      927.60      954.58     20.72 o 
   3   4  12      906.47      962.78     20.82 o 
   4   4  12       88.45       86.32      8.37 o 
   5   4  12       19.85       19.97      7.48 o 
   6   4  12      312.88      290.33     14.89 o 
   7   4  12        0.04        4.92      6.77 o 
   8   4  12      112.96       92.00      9.73 o 
   9   4  12        3.40        3.00      6.71 o 
  10   4  12       40.81       38.22      8.89 o 
  11   4  12        1.44       17.56     14.08 o 
  12   4  12        2.66       18.80     11.36 o 
  13   4  12        1.08        0.34     18.00 o 
  14   4  12       28.21       29.97     12.70 o 
  15   4  12        0.39       -6.10     19.22 o 
  16   4  12       40.20       77.26     26.61 o 
  17   4  12       76.55      102.06     25.75 o 
   1   5  12       80.26       61.83     10.02 o 
   2   5  12       50.60       43.65     11.18 o 
   3   5  12        4.89        9.85     10.26 o 
   4   5  12     1031.98     1012.46     29.94 o 
   5   5  12      141.80      132.24     13.37 o 
   6   5  12      232.31      219.68     16.62 o 
   7   5  12        5.81        7.50      9.27 o 
   8   5  12      102.50       96.44     11.36 o 
   9   5  12       17.12       21.12      9.98 o 
  10   5  12        6.07       13.54      8.54 o 
  11   5  12        6.89       26.26     10.73 o 
  12   5  12        0.22        7.44     10.87 o 
  13   5  12       50.70       64.69     27.82 o 
  14   5  12        1.26       33.93     35.63 o 
  15   5  12       29.71       54.17     27.55 o 
  16   5  12       14.16       26.46     25.39 o 
   0   6  12       15.19       39.99     19.65 o 
   1   6  12      453.62      467.22     21.82 o 
   2   6  12      192.26      187.82     18.60 o 
   3   6  12       51.90       71.54     15.55 o 
   4   6  12       36.36       36.50     15.53 o 
   5   6  12       31.70       48.69     12.03 o 
   6   6  12       44.02       72.24     13.92 o 
   7   6  12        9.57       32.27     16.98 o 
   8   6  12        3.87       25.05     12.13 o 
   9   6  12        7.11       15.92     12.98 o 
  10   6  12        0.89       22.25     20.23 o 
  11   6  12       10.10        5.34     18.67 o 
  12   6  12        0.00        2.56     25.55 o 
  13   6  12        2.32       27.13     22.80 o 
  14   6  12       61.03       52.03     26.88 o 
   1   7  12        6.33       30.94     14.90 o 
   2   7  12        6.00       29.81     17.82 o 
   3   7  12       37.59       58.26     19.77 o 
   4   7  12      122.89      135.66     22.84 o 
   5   7  12        5.57        0.36     10.22 o 
   6   7  12       26.76       34.26     15.69 o 
   7   7  12       95.95      128.50     21.25 o 
   8   7  12        0.33       -2.44     16.13 o 
   9   7  12        0.41        9.61     17.57 o 
  10   7  12        1.18       23.48     24.40 o 
  11   7  12        1.11       -4.10     27.55 o 
   0   8  12       16.31       -0.89     28.01 o 
   1   8  12       20.51       42.06     19.17 o 
   2   8  12        0.05       28.07     19.45 o 
   3   8  12        0.52        0.53     18.82 o 
   4   8  12        0.20        9.73     17.96 o 
   5   8  12       68.91       51.38     24.00 o 
   6   8  12      162.19      213.21     29.07 o 
   7   8  12        7.61       -9.55     22.40 o 
   1   1  13      874.94      868.73     19.39 o 
   2   1  13      767.25      845.79     18.91 o 
   3   1  13       55.55       47.77     10.13 o 
   4   1  13        0.30        5.14     10.15 o 
   5   1  13       22.72       20.94     11.41 o 
   6   1  13      369.99      389.23     21.39 o 
   7   1  13      214.77      235.50     13.13 o 
   8   1  13        8.04       16.46     10.11 o 
   9   1  13      369.96      409.77     17.90 o 
  10   1  13       13.55       14.39     11.36 o 
  11   1  13       35.28       32.96      9.91 o 
  12   1  13      382.68      401.86     17.87 o 
  13   1  13       15.46       20.91     10.07 o 
  14   1  13       39.30       43.39     11.22 o 
  15   1  13       20.12       24.12     10.06 o 
  16   1  13        6.64       14.84     14.91 o 
  17   1  13        8.20       21.87     17.05 o 
  18   1  13       26.85       45.41     18.79 o 
  19   1  13        1.56       34.30     21.64 o 
   0   2  13        3.57       -3.43      6.02 o 
   1   2  13       36.44       32.21     10.69 o 
   2   2  13        0.19       -4.64     10.70 o 
   3   2  13      653.00      698.69     22.10 o 
   4   2  13      161.05      139.98     12.44 o 
   5   2  13      148.64      127.30     15.40 o 
   6   2  13      208.20      232.67     17.50 o 
   7   2  13        1.45       -5.40     12.73 o 
   8   2  13       93.41       89.39     13.57 o 
   9   2  13       98.28       88.43     14.17 o 
  10   2  13      728.73      750.83     23.67 o 
  11   2  13      187.45      183.83     16.48 o 
  12   2  13       66.25       50.36      8.72 o 
  13   2  13        8.39        0.41      9.14 o 
  14   2  13        5.59       14.53     12.93 o 
  15   2  13        4.53      -11.16     11.16 o 
  16   2  13        8.31       18.06     17.66 o 
  17   2  13        8.57       10.62     32.84 o 
  18   2  13        5.88        1.54     20.32 o 
   1   3  13      108.37      108.47      8.95 o 
   2   3  13       18.02       18.18     10.58 o 
   3   3  13      571.60      594.12     23.34 o 
   4   3  13       15.39       24.61     11.37 o 
   5   3  13       57.20       58.04     12.99 o 
   6   3  13      147.86      129.05     19.48 o 
   7   3  13        6.46        6.76     13.64 o 
   8   3  13      218.24      212.36     23.40 o 
   9   3  13      247.88      260.43     21.84 o 
  10   3  13      180.60      167.01     20.65 o 
  11   3  13       37.22       37.25     15.22 o 
  12   3  13        0.00       24.32     15.23 o 
  13   3  13       10.21       14.11     11.78 o 
  14   3  13       22.08       72.42     26.00 o 
  15   3  13        5.54       32.71     18.47 o 
  16   3  13       18.82       23.39     21.31 o 
  17   3  13        3.32       22.16     39.86 o 
  18   3  13       21.36       65.22     31.23 o 
   0   4  13     1344.11     1293.24     36.43 o 
   1   4  13       13.70       12.02      7.95 o 
   2   4  13       40.94       35.08      8.65 o 
   3   4  13      169.41      170.46     12.19 o 
   4   4  13      896.93      898.94     24.66 o 
   5   4  13       84.29      102.78     12.62 o 
   6   4  13       66.23       42.58     13.58 o 
   7   4  13      151.00      115.99     20.10 o 
   8   4  13      154.64       99.03     21.14 o 
   9   4  13       90.67       77.37     20.03 o 
  10   4  13        8.65        5.25     16.45 o 
  11   4  13       23.47       24.91     15.96 o 
  12   4  13       30.27       29.10     16.19 o 
  13   4  13        0.01       36.54     18.38 o 
  14   4  13        0.64       26.84     16.92 o 
  15   4  13       43.59       17.34     23.41 o 
  16   4  13       60.89      115.65     32.71 o 
  17   4  13        0.53       11.36     22.35 o 
   1   5  13       13.15        6.83      9.48 o 
   2   5  13       67.32       62.95      9.82 o 
   3   5  13       74.87       73.01     11.23 o 
   4   5  13        4.68        5.05      9.22 o 
   5   5  13        0.70       -7.75      7.75 o 
   6   5  13       67.85       44.92     11.24 o 
   7   5  13       20.31       13.39      9.38 o 
   8   5  13      121.43      128.72     11.77 o 
   9   5  13        4.01       10.41      9.45 o 
  10   5  13        4.11        4.82     17.14 o 
  11   5  13       69.06       96.18     24.36 o 
  12   5  13       56.12       62.80     17.11 o 
  13   5  13       14.99       13.12     28.87 o 
  14   5  13        0.10       18.32     29.07 o 
  15   5  13        5.04       92.36     31.34 o 
   0   6  13       19.05       41.74     32.41 o 
   1   6  13        0.56       27.62     11.78 o 
   2   6  13       17.70       21.85     12.17 o 
   3   6  13       61.18       79.47     13.25 o 
   4   6  13      155.27      120.75     18.90 o 
   5   6  13       12.86        4.47      9.65 o 
   6   6  13       42.50       42.78     13.04 o 
   7   6  13      140.78      115.41     15.98 o 
   8   6  13       11.43       -3.38     12.94 o 
   9   6  13       42.31       46.84     19.11 o 
  10   6  13       28.57       61.91     32.06 o 
  11   6  13        3.35      -20.77     20.86 o 
  12   6  13        0.59       60.81     26.31 o 
  13   6  13        0.16       25.06     22.73 o 
   1   7  13       61.11       37.70     15.36 o 
   2   7  13       80.26       85.75     16.03 o 
   3   7  13        0.94       22.86     14.49 o 
   4   7  13      161.50      162.46     17.72 o 
   5   7  13        0.96       16.69     13.70 o 
   6   7  13      109.03      119.53     23.97 o 
   7   7  13       48.96       42.42     23.73 o 
   8   7  13       13.42        8.89     17.11 o 
   9   7  13        1.62       14.43     27.59 o 
  10   7  13        3.50        2.15     21.82 o 
   0   8  13       10.31       38.28     27.40 o 
   1   8  13        2.72       47.86     25.31 o 
   2   8  13       19.89       16.71     15.48 o 
   3   8  13       22.17       11.46     18.11 o 
   4   8  13        7.52       76.70     23.11 o 
   5   8  13        8.80       64.08     31.54 o 
   6   8  13        3.35       -5.35     33.78 o 
   0   0  14     1712.31     1774.33     60.88 o 
   1   0  14        0.70        1.43      8.40 o 
   2   0  14      541.39      491.68     14.61 o 
   3   0  14        1.21       -7.97      9.22 o 
   4   0  14     1126.21     1143.84     46.13 o 
   5   0  14      233.79      267.36     26.06 o 
   6   0  14        3.02       12.04     18.63 o 
   7   0  14        7.87       30.40     18.42 o 
   8   0  14      711.96      750.32     31.39 o 
   9   0  14     1546.71     1568.42     34.17 o 
  10   0  14      553.21      565.16     22.92 o 
  11   0  14       62.85       59.88     15.69 o 
  12   0  14      225.83      239.78     19.99 o 
  13   0  14        0.51       13.05     15.70 o 
  14   0  14       43.16       35.87     14.45 o 
  15   0  14      128.05      188.83     24.73 o 
  16   0  14        5.86       19.51     21.42 o 
  17   0  14       53.17       53.53     21.72 o 
  18   0  14       14.57       21.65     76.99 o 
   1   1  14      113.94      110.23     10.38 o 
   2   1  14       49.24       49.96      8.55 o 
   3   1  14      113.51      101.28     10.45 o 
   4   1  14       13.74       18.12      9.82 o 
   5   1  14        0.62        2.32      9.51 o 
   6   1  14        0.00       -3.66      9.70 o 
   7   1  14        6.96        8.71      9.13 o 
   8   1  14      641.03      703.10     21.65 o 
   9   1  14        0.81        2.93      8.75 o 
  10   1  14      110.13      103.48     13.37 o 
  11   1  14        1.05        5.51     10.80 o 
  12   1  14      104.94       99.28     11.74 o 
  13   1  14        1.75       12.32      9.32 o 
  14   1  14        0.00        7.40     10.30 o 
  15   1  14        7.08       22.09     14.93 o 
  16   1  14        5.95       13.11     17.99 o 
  17   1  14        0.27       16.50     19.60 o 
  18   1  14       23.73       19.62     29.40 o 
   0   2  14       44.84       41.15      9.61 o 
   1   2  14      263.51      294.46     22.52 o 
   2   2  14       27.81       17.20     12.08 o 
   3   2  14      516.55      588.77     24.42 o 
   4   2  14       23.72       20.84     10.53 o 
   5   2  14        8.38       18.03     11.82 o 
   6   2  14       18.22       27.17     12.70 o 
   7   2  14      201.00      191.76     20.32 o 
   8   2  14       63.17       47.82     13.41 o 
   9   2  14        0.93        1.77      9.05 o 
  10   2  14        6.08        4.31     10.54 o 
  11   2  14        0.11      -11.36     11.43 o 
  12   2  14       74.25       89.75     15.90 o 
  13   2  14      262.54      275.67     22.12 o 
  14   2  14       69.72       76.87     21.92 o 
  15   2  14       22.79       27.10     14.01 o 
  16   2  14       13.03       -5.34     13.13 o 
  17   2  14        0.15        6.60     13.85 o 
  18   2  14        0.64        9.49     18.78 o 
   1   3  14       86.77       90.18     13.45 o 
   2   3  14        2.83        3.25      9.95 o 
   3   3  14      200.85      198.19     19.43 o 
   4   3  14      324.45      325.91     20.20 o 
   5   3  14      113.92       96.65     13.03 o 
   6   3  14       51.44       46.09     17.62 o 
   7   3  14      287.69      269.15     26.32 o 
   8   3  14      175.42      136.96     20.09 o 
   9   3  14      210.39      188.38     24.31 o 
  10   3  14       63.06       57.73     17.00 o 
  11   3  14       39.74       39.55     14.80 o 
  12   3  14      119.04      105.04     18.97 o 
  13   3  14        0.64       48.49     19.20 o 
  14   3  14       24.39       40.80     18.53 o 
  15   3  14        0.58       11.72     24.15 o 
  16   3  14        0.19       21.81     30.54 o 
  17   3  14       31.62       32.25     21.04 o 
   0   4  14        5.23        5.00      9.76 o 
   1   4  14       56.35       50.06      8.52 o 
   2   4  14      403.12      408.23     13.76 o 
   3   4  14       34.93       26.34     12.34 o 
   4   4  14       75.21       75.53     13.62 o 
   5   4  14      607.10      629.11     21.43 o 
   6   4  14      278.31      303.71     22.44 o 
   7   4  14       99.45       93.00     16.45 o 
   8   4  14        6.67       -0.36     11.99 o 
   9   4  14        5.72        2.23     13.56 o 
  10   4  14       76.03       96.34     20.60 o 
  11   4  14      122.89       93.68     21.71 o 
  12   4  14       29.08       76.25     28.20 o 
  13   4  14      128.82       87.95     21.77 o 
  14   4  14       15.46       13.48     15.44 o 
  15   4  14       16.30       74.81     27.10 o 
  16   4  14       14.98       61.49     24.55 o 
   1   5  14        0.16       -0.52      8.32 o 
   2   5  14      202.81      183.80     12.37 o 
   3   5  14        1.10        6.22      7.59 o 
   4   5  14       13.05        5.13      6.60 o 
   5   5  14      112.74       73.08     12.48 o 
   6   5  14        3.60       -0.83     12.00 o 
   7   5  14      100.18       71.23     14.77 o 
   8   5  14       27.93       27.18     16.09 o 
   9   5  14       19.53       35.85     15.47 o 
  10   5  14        0.68        1.40     11.46 o 
  11   5  14        0.00        6.44     14.48 o 
  12   5  14        3.57       25.06     19.98 o 
  13   5  14       36.10       50.48     25.72 o 
  14   5  14        1.06       15.90     25.12 o 
   0   6  14        1.46       10.34     13.35 o 
   1   6  14       94.64       82.93     14.87 o 
   2   6  14        4.64        5.57     10.55 o 
   3   6  14        5.01       10.97     11.17 o 
   4   6  14       32.63       16.51     10.77 o 
   5   6  14       15.50       19.57      9.96 o 
   6   6  14        0.15       -1.90     12.78 o 
   7   6  14        0.11      -14.15     14.15 o 
   8   6  14        1.26        3.40     13.32 o 
   9   6  14       41.34       33.56     18.54 o 
  10   6  14        0.01       28.02     19.88 o 
  11   6  14       11.28       21.04     25.15 o 
  12   6  14        0.25        5.55     22.35 o 
   1   7  14       58.36       82.47     16.61 o 
   2   7  14        1.14       15.80     13.71 o 
   3   7  14      207.81      239.18     30.17 o 
   4   7  14      116.34      112.35     18.50 o 
   5   7  14       22.32       26.75     18.97 o 
   6   7  14        0.66       11.04     32.99 o 
   7   7  14       16.63       65.82     21.94 o 
   8   7  14        3.76        4.14     22.51 o 
   9   7  14        1.13       25.88     29.83 o 
   0   8  14        0.07       11.09     20.75 o 
   1   8  14        2.59        7.58     17.93 o 
   2   8  14       74.91      101.80     34.95 o 
   3   8  14        0.01       12.06     19.14 o 
   1   1  15        4.69        1.49      6.97 o 
   2   1  15      137.93      136.00     11.23 o 
   3   1  15       17.86       17.64      8.11 o 
   4   1  15       56.23       51.09     11.55 o 
   5   1  15       99.10      100.65     13.95 o 
   6   1  15      155.61      160.16     15.86 o 
   7   1  15      224.73      237.29     14.16 o 
   8   1  15       65.72       70.55     10.52 o 
   9   1  15       58.26       49.05     11.58 o 
  10   1  15       14.20       21.18     12.25 o 
  11   1  15       74.14       66.32     15.25 o 
  12   1  15        0.40       -0.24     11.38 o 
  13   1  15       15.80       20.11     12.13 o 
  14   1  15       38.67       75.53     18.14 o 
  15   1  15       60.30       86.74     18.48 o 
  16   1  15        3.32       29.39     20.12 o 
  17   1  15       14.42       86.10     32.43 o 
  18   1  15        6.18       24.62     39.63 o 
   0   2  15        2.18        0.57      5.69 o 
   1   2  15        0.19       -4.05     10.48 o 
   2   2  15       54.64       47.68     14.91 o 
   3   2  15       76.48       69.65     15.37 o 
   4   2  15        9.18        1.35     11.70 o 
   5   2  15        4.02        7.38     10.75 o 
   6   2  15        8.47        1.45     11.49 o 
   7   2  15      187.58      183.58     20.20 o 
   8   2  15      158.40      144.69     16.25 o 
   9   2  15        0.83       -2.90     11.20 o 
  10   2  15      274.45      299.46     21.09 o 
  11   2  15      100.01       86.41     14.04 o 
  12   2  15       77.91       88.75     15.83 o 
  13   2  15        6.34       25.53     15.22 o 
  14   2  15       19.82       32.41     15.29 o 
  15   2  15        0.03       27.72     17.66 o 
  16   2  15        5.97       15.13     13.78 o 
  17   2  15       13.63       32.04     21.03 o 
   1   3  15      137.81      135.41     18.04 o 
   2   3  15       30.56       26.98     10.62 o 
   3   3  15       65.02       54.16     16.63 o 
   4   3  15      539.23      589.88     26.38 o 
   5   3  15      123.73       96.31     14.48 o 
   6   3  15      196.04      187.81     22.26 o 
   7   3  15        0.81       -0.06     15.17 o 
   8   3  15       20.20       26.45     19.00 o 
   9   3  15        0.15        5.17     17.13 o 
  10   3  15        0.07       -1.97     12.37 o 
  11   3  15      111.48       88.31     20.84 o 
  12   3  15        5.82      -12.69     12.69 o 
  13   3  15        3.79       19.77     14.88 o 
  14   3  15       21.91       30.39     13.78 o 
  15   3  15       38.26       15.94     15.17 o 
  16   3  15       49.25       81.80     30.84 o 
   0   4  15        9.55       11.83     11.05 o 
   1   4  15      108.70      134.95     10.21 o 
   2   4  15        0.11       -6.95     12.39 o 
   3   4  15        0.20        6.25     10.95 o 
   4   4  15      179.36      128.38     15.68 o 
   5   4  15      262.91      298.86     17.42 o 
   6   4  15        0.15      -12.44     12.44 o 
   7   4  15      174.48      164.73     20.72 o 
   8   4  15      100.89       94.41     20.12 o 
   9   4  15       80.94       59.15     20.16 o 
  10   4  15       53.77       53.00     19.89 o 
  11   4  15      144.98      129.83     32.00 o 
  12   4  15       20.32       44.80     19.96 o 
  13   4  15        2.91       28.17     17.39 o 
  14   4  15       61.19       72.31     20.25 o 
  15   4  15       30.43       46.64     24.05 o 
   1   5  15        3.06        1.27      6.92 o 
   2   5  15       78.62       58.94      9.51 o 
   3   5  15        4.88       14.37     14.86 o 
   4   5  15        1.26       13.81     12.54 o 
   5   5  15       23.57       26.20     12.97 o 
   6   5  15       14.88        4.50     11.07 o 
   7   5  15        1.69       10.93     13.88 o 
   8   5  15        0.03       -3.50     13.55 o 
   9   5  15        6.18        0.97     17.59 o 
  10   5  15       17.24       11.26     14.62 o 
  11   5  15        1.04       19.84     16.48 o 
  12   5  15        1.61        4.27     17.55 o 
  13   5  15       11.01       22.92     20.24 o 
  14   5  15       10.35       -4.03     25.57 o 
   0   6  15      165.44      183.83     24.68 o 
   1   6  15       15.49       -2.18      8.60 o 
   2   6  15       14.59       21.30     11.64 o 
   3   6  15        2.75       16.04     22.47 o 
   4   6  15        0.19       20.59     12.85 o 
   5   6  15        7.68       27.85     15.09 o 
   6   6  15       85.91      117.22     23.98 o 
   7   6  15       11.38      -10.74     16.58 o 
   8   6  15       27.42        2.05     21.68 o 
   9   6  15       36.89       61.80     24.44 o 
  10   6  15       11.80       69.57     26.89 o 
  11   6  15        1.12       44.01     26.78 o 
   1   7  15        0.08       37.45     19.52 o 
   2   7  15      136.69       83.19     22.22 o 
   3   7  15       58.71       89.58     21.89 o 
   4   7  15        6.12       -4.12     17.48 o 
   5   7  15        0.24       44.93     19.36 o 
   6   7  15        5.81        2.84     19.88 o 
   7   7  15       47.98      104.85     28.69 o 
   8   7  15       27.91       95.59     30.35 o 
   0   0  16     1215.05     1301.34     42.53 o 
   1   0  16       19.15       24.27      9.36 o 
   2   0  16      422.52      402.30     13.62 o 
   3   0  16      879.77      907.24     40.96 o 
   4   0  16       62.77       32.47     17.23 o 
   5   0  16     1502.82     1687.10     59.71 o 
   6   0  16      402.84      487.92     38.03 o 
   7   0  16      103.43      122.15     26.34 o 
   8   0  16      597.94      655.99     44.51 o 
   9   0  16       73.49       83.07     28.56 o 
  10   0  16        7.55       -8.26     24.28 o 
  11   0  16        0.66        8.92     23.35 o 
  12   0  16       58.55       49.83     12.64 o 
  13   0  16      153.55      221.25     45.26 o 
  14   0  16       16.69       22.90     36.85 o 
  15   0  16       27.86       39.17     24.79 o 
  16   0  16       43.32       54.02     29.77 o 
  17   0  16       35.63       19.15     28.02 o 
   1   1  16       24.88       21.18      8.33 o 
   2   1  16      174.28      172.51     12.45 o 
   3   1  16        3.17       -0.37      7.50 o 
   4   1  16      513.43      536.51     20.13 o 
   5   1  16       66.75       64.03     11.74 o 
   6   1  16       86.56       93.75     11.81 o 
   7   1  16      767.72      796.05     22.43 o 
   8   1  16       50.35       58.69     11.23 o 
   9   1  16      158.33      169.19     14.67 o 
  10   1  16        2.66       11.19     10.35 o 
  11   1  16        8.69       11.77     12.30 o 
  12   1  16        5.26       16.02     11.20 o 
  13   1  16       75.14       66.21     21.00 o 
  14   1  16       17.61       20.66     15.80 o 
  15   1  16       25.37      112.86     29.51 o 
  16   1  16        4.89       35.74     19.82 o 
  17   1  16        1.17       -3.66     32.54 o 
   0   2  16        0.25       18.45     21.23 o 
   1   2  16       13.40       16.96     12.30 o 
   2   2  16       17.98       12.32     12.30 o 
   3   2  16       13.09       17.60     12.80 o 
   4   2  16      166.54      167.26     16.14 o 
   5   2  16        0.49        5.59     11.66 o 
   6   2  16       10.50        2.69     11.58 o 
   7   2  16      139.44      132.95     20.83 o 
   8   2  16        7.69        2.96     11.12 o 
   9   2  16       40.02       34.98     14.04 o 
  10   2  16        3.19        3.11     12.40 o 
  11   2  16       22.68       33.26     14.75 o 
  12   2  16       64.11       67.23     18.74 o 
  13   2  16        1.62        8.31     11.19 o 
  14   2  16       47.16       48.02     19.93 o 
  15   2  16        4.60       21.59     15.95 o 
  16   2  16        0.00        9.48     23.35 o 
   1   3  16       31.00       31.63     11.01 o 
   2   3  16       72.47       62.23     14.18 o 
   3   3  16       68.58       69.97     16.22 o 
   4   3  16       38.21       29.23     14.55 o 
   5   3  16       53.29       46.81     16.45 o 
   6   3  16      643.27      657.01     35.99 o 
   7   3  16        2.78       24.46     18.82 o 
   8   3  16        2.55       11.52     17.86 o 
   9   3  16       46.30       68.35     20.73 o 
  10   3  16        2.90      -11.05     16.29 o 
  11   3  16       10.57       26.77     16.54 o 
  12   3  16       37.27       76.70     31.83 o 
  13   3  16        0.81       14.01     23.65 o 
  14   3  16       40.46       53.77     18.85 o 
  15   3  16       15.55       39.40     26.58 o 
  16   3  16        6.87      -12.19     26.85 o 
   0   4  16      402.76      411.98     20.55 o 
   1   4  16       10.42        5.72     12.25 o 
   2   4  16      202.90      195.25     19.16 o 
   3   4  16        0.31       -5.33     13.53 o 
   4   4  16       25.39       28.41     13.58 o 
   5   4  16       39.50       24.26     12.14 o 
   6   4  16        9.50        3.01     11.57 o 
   7   4  16      258.01      268.44     24.13 o 
   8   4  16       32.79       33.42     18.25 o 
   9   4  16       11.14       11.93     16.81 o 
  10   4  16      254.32      207.66     25.54 o 
  11   4  16       28.98       25.16     18.13 o 
  12   4  16        1.27       12.60     16.36 o 
  13   4  16       27.60       57.91     20.65 o 
  14   4  16       16.12       36.88     20.78 o 
   1   5  16       52.85       44.15     10.11 o 
   2   5  16       36.87       62.38     17.30 o 
   3   5  16        2.45        9.79     15.49 o 
   4   5  16        6.20        6.41     13.78 o 
   5   5  16        7.15       12.45     12.75 o 
   6   5  16       17.07       22.91     14.82 o 
   7   5  16        2.81       13.39     13.91 o 
   8   5  16       16.91       30.29     16.36 o 
   9   5  16       68.06       70.98     18.97 o 
  10   5  16       19.85       23.90     17.44 o 
  11   5  16        1.72       14.07     17.15 o 
  12   5  16        2.88       53.83     25.17 o 
  13   5  16        0.16       -2.54     19.66 o 
   0   6  16       11.81       39.98     24.95 o 
   1   6  16      203.07      249.57     29.46 o 
   2   6  16        8.91        7.80     12.80 o 
   3   6  16       23.16       19.12     21.10 o 
   4   6  16        8.96       -3.65     12.69 o 
   5   6  16       12.00       11.63     22.98 o 
   6   6  16        1.23       27.97     22.63 o 
   7   6  16       35.69       20.04     18.43 o 
   8   6  16        3.64        5.70     17.24 o 
   9   6  16        7.37       52.31     25.21 o 
  10   6  16       44.50       64.83     27.93 o 
   1   7  16       56.88      119.38     38.45 o 
   2   7  16      180.84      207.71     29.77 o 
   3   7  16       81.10      118.50     22.31 o 
   4   7  16        0.75       20.61     17.94 o 
   5   7  16        8.01      -18.10     18.10 o 
   6   7  16       13.66       59.86     29.07 o 
   1   1  17       32.44       27.25      8.93 o 
   2   1  17       34.77       36.89      9.84 o 
   3   1  17      457.24      449.22     24.36 o 
   4   1  17      114.18      107.64     14.20 o 
   5   1  17      102.87      101.65     15.17 o 
   6   1  17      150.78      152.47     12.62 o 
   7   1  17       15.62       21.05      8.87 o 
   8   1  17       66.85       51.84     10.09 o 
   9   1  17      141.32      149.91     13.17 o 
  10   1  17        4.22        2.58     10.92 o 
  11   1  17       85.66       69.72     13.84 o 
  12   1  17       34.89       17.55     21.04 o 
  13   1  17        0.00        2.92     19.28 o 
  14   1  17       12.49       57.98     24.08 o 
  15   1  17       19.85      -13.32     25.19 o 
  16   1  17       27.86       25.97     28.55 o 
   0   2  17      145.98      121.81     28.20 o 
   1   2  17        8.38        8.39     10.66 o 
   2   2  17        3.84       -1.90      9.61 o 
   3   2  17        1.52        6.57     12.07 o 
   4   2  17       62.01       40.59     12.83 o 
   5   2  17      347.96      325.04     25.45 o 
   6   2  17       13.90       26.61     14.57 o 
   7   2  17      121.66      104.81     17.79 o 
   8   2  17        1.51        6.43     11.80 o 
   9   2  17       72.61       63.46     15.19 o 
  10   2  17        0.42       16.49     13.26 o 
  11   2  17       14.40       23.54     13.81 o 
  12   2  17        0.44      -16.06     18.53 o 
  13   2  17       21.33       33.13     16.63 o 
  14   2  17        6.88       12.18     32.50 o 
  15   2  17       10.16      -17.33     43.22 o 
   1   3  17       63.88       52.23     10.91 o 
   2   3  17       65.46       45.10     12.58 o 
   3   3  17      224.39      201.23     13.75 o 
   4   3  17      136.57       99.98     16.83 o 
   5   3  17       11.01        2.92     13.79 o 
   6   3  17       35.36       17.09     17.73 o 
   7   3  17      515.24      605.45     36.77 o 
   8   3  17        1.89       -1.21     18.91 o 
   9   3  17       82.76       99.94     21.29 o 
  10   3  17        2.57       -2.07     14.35 o 
  11   3  17       12.24       15.50     17.63 o 
  12   3  17       23.21       54.60     19.63 o 
  13   3  17      143.50      176.14     29.19 o 
  14   3  17       13.76       20.47     21.52 o 
  15   3  17       23.53       49.47     19.28 o 
   0   4  17      131.46      109.55     38.21 o 
   1   4  17        6.22        6.45     10.89 o 
   2   4  17        9.92        1.29     11.59 o 
   3   4  17        0.31       -0.98     11.96 o 
   4   4  17        2.07       17.14     14.11 o 
   5   4  17        0.02        1.47     11.08 o 
   6   4  17       75.04       79.29     15.52 o 
   7   4  17       37.99       56.02     20.18 o 
   8   4  17       53.84       51.23     20.70 o 
   9   4  17        1.62        8.61     18.48 o 
  10   4  17       51.50       56.97     21.27 o 
  11   4  17       77.15       72.73     22.30 o 
  12   4  17       74.74       54.84     23.46 o 
  13   4  17       20.92        6.45     32.28 o 
   1   5  17       24.05       -3.12      9.47 o 
   2   5  17       42.48       39.87     13.56 o 
   3   5  17        0.00        7.94     13.04 o 
   4   5  17        3.66       19.67     15.02 o 
   5   5  17       32.45       40.81     15.29 o 
   6   5  17        1.82        9.27     15.71 o 
   7   5  17        1.79       35.48     17.55 o 
   8   5  17       17.13       25.13     17.81 o 
   9   5  17       18.98       37.32     23.07 o 
  10   5  17       12.73       19.01     19.82 o 
  11   5  17       64.98       59.17     24.03 o 
   0   6  17        1.31      -20.08     39.62 o 
   1   6  17        5.02      -24.08     24.08 o 
   2   6  17        9.28       54.02     34.29 o 
   3   6  17       13.97       71.17     32.84 o 
   4   6  17       20.04       26.79     21.55 o 
   5   6  17       16.64       49.94     17.19 o 
   6   6  17        3.39       31.44     22.77 o 
   7   6  17       22.29       42.20     21.83 o 
   8   6  17        3.22        9.50     20.80 o 
   9   6  17        0.02       29.25     28.28 o 
   1   7  17        0.02      -31.85     31.97 o 
   2   7  17        3.77       22.90     29.25 o 
   3   7  17       35.81       80.00     24.90 o 
   0   0  18       17.83       14.53     11.10 o 
   1   0  18      205.74      222.49     11.87 o 
   2   0  18      126.56      126.56     22.36 o 
   3   0  18       46.18       45.19     20.01 o 
   4   0  18      306.27      310.59     26.79 o 
   5   0  18     1110.55     1222.51     49.92 o 
   6   0  18       57.67       47.65     24.23 o 
   7   0  18        4.60       15.34     21.56 o 
   8   0  18       15.15        2.03     19.95 o 
   9   0  18        4.60       16.26     22.22 o 
  10   0  18      137.72      128.11     32.41 o 
  11   0  18        2.26       53.65     28.36 o 
  12   0  18        1.56       44.41     31.14 o 
  13   0  18       30.19       63.77     37.95 o 
  14   0  18      142.32      187.85     49.32 o 
  15   0  18       32.84       41.67     38.19 o 
   1   1  18       37.75       38.55      8.90 o 
   2   1  18        0.90        4.06      8.22 o 
   3   1  18       10.61        6.14      7.01 o 
   4   1  18       70.80       71.74     12.39 o 
   5   1  18        0.02        5.90     10.43 o 
   6   1  18      791.61      792.86     20.40 o 
   7   1  18        9.05        4.59      7.57 o 
   8   1  18        0.00        9.58      6.79 o 
   9   1  18       15.43       30.60     12.40 o 
  10   1  18       16.38       42.04     19.40 o 
  11   1  18        8.73       31.87     19.18 o 
  12   1  18        6.03       64.46     23.25 o 
  13   1  18        2.73       -4.56     20.70 o 
  14   1  18        1.01       75.30     40.27 o 
  15   1  18       12.50       -0.93     27.28 o 
   0   2  18      363.49      282.42     74.01 o 
   1   2  18        3.51       -1.33      6.49 o 
   2   2  18        3.65        6.79     11.40 o 
   3   2  18       23.12       29.74     12.69 o 
   4   2  18       48.15       22.49     15.01 o 
   5   2  18        0.00        5.42     14.85 o 
   6   2  18        1.33        2.63     12.03 o 
   7   2  18        7.85       20.38     14.19 o 
   8   2  18      126.53      123.60     15.17 o 
   9   2  18        5.16       10.36     11.00 o 
  10   2  18        0.85        3.52     11.93 o 
  11   2  18        4.00       -0.23     15.91 o 
  12   2  18        0.41       31.57     23.15 o 
  13   2  18       14.55       51.56     27.18 o 
  14   2  18        0.99       14.57     29.74 o 
  15   2  18        0.05      -20.02     37.78 o 
   1   3  18        7.12       -2.20     17.35 o 
   2   3  18       71.37       52.19     11.95 o 
   3   3  18        6.98        2.81     10.55 o 
   4   3  18       41.36       50.95     15.36 o 
   5   3  18       53.32       40.35     17.69 o 
   6   3  18       48.83       71.93     22.05 o 
   7   3  18       19.45       28.47     19.06 o 
   8   3  18      155.57      127.66     25.63 o 
   9   3  18       63.78       49.77     18.16 o 
  10   3  18        4.02        4.86     17.90 o 
  11   3  18       34.92       32.18     17.62 o 
  12   3  18        0.00        6.75     16.04 o 
  13   3  18        7.83       37.94     20.26 o 
  14   3  18       21.82       66.17     38.38 o 
   0   4  18        0.74       -7.67     27.37 o 
   1   4  18       16.74        5.59      9.72 o 
   2   4  18       13.48       12.06     12.44 o 
   3   4  18       62.03       44.70     13.63 o 
   4   4  18        2.83       -7.50     12.96 o 
   5   4  18       45.41       44.97     16.15 o 
   6   4  18        0.77        7.27     12.73 o 
   7   4  18       10.46       21.02     22.70 o 
   8   4  18       20.28       30.57     18.87 o 
   9   4  18       43.57       32.17     24.05 o 
  10   4  18       19.50       44.54     19.18 o 
  11   4  18       27.28       22.13     18.58 o 
  12   4  18       35.58        8.35     20.40 o 
   1   5  18        1.82       45.50     25.85 o 
   2   5  18        0.95        1.80     21.06 o 
   3   5  18       11.67        9.61     12.89 o 
   4   5  18        8.80        2.99     14.16 o 
   5   5  18        7.64       -0.17     15.91 o 
   6   5  18        3.81        7.39     18.21 o 
   7   5  18       25.46       30.75     21.41 o 
   8   5  18       27.28       35.30     23.57 o 
   9   5  18       13.62       59.81     25.77 o 
  10   5  18        4.05       47.39     21.05 o 
   0   6  18      228.44      361.88     62.63 o 
   1   6  18        1.73       17.21     30.99 o 
   2   6  18       31.40       -6.56     28.29 o 
   3   6  18        0.84       74.39     25.56 o 
   4   6  18        2.44       41.50     28.39 o 
   5   6  18        0.81        0.15     16.18 o 
   6   6  18        0.35       60.79     23.52 o 
   7   6  18       14.61       45.86     25.95 o 
   1   1  19       19.09       22.08     10.66 o 
   2   1  19        1.12        1.10      7.75 o 
   3   1  19       14.41        3.20     10.00 o 
   4   1  19       45.35       46.60     12.10 o 
   5   1  19        8.29        5.09      9.26 o 
   6   1  19      398.73      438.29     26.38 o 
   7   1  19       65.96       63.90     18.70 o 
   8   1  19        1.62       -6.80     13.42 o 
   9   1  19        3.43       11.76     16.14 o 
  10   1  19        4.27       -2.54     16.41 o 
  11   1  19       83.44       95.59     23.71 o 
  12   1  19        4.09       32.04     21.94 o 
  13   1  19        0.03       51.73     28.89 o 
  14   1  19       35.03       25.29     23.42 o 
   0   2  19        4.10      -23.07     24.34 o 
   1   2  19       36.69       35.78     17.78 o 
   2   2  19      183.49      161.80     17.78 o 
   3   2  19       66.13       67.87     15.24 o 
   4   2  19        0.58        3.29     14.97 o 
   5   2  19       63.58       61.51     19.99 o 
   6   2  19      210.99      206.50     24.45 o 
   7   2  19       37.48       31.81     11.46 o 
   8   2  19       29.44       30.87     13.61 o 
   9   2  19        5.93       14.64     18.27 o 
  10   2  19        3.28       43.10     21.39 o 
  11   2  19       51.23       55.94     22.06 o 
  12   2  19       11.27       40.83     23.30 o 
  13   2  19       12.80       26.12     25.87 o 
   1   3  19        1.57      -19.01     21.44 o 
   2   3  19        4.04        2.67      9.90 o 
   3   3  19        3.34        5.71     10.58 o 
   4   3  19       10.62       17.23     14.84 o 
   5   3  19       24.38       44.15     17.27 o 
   6   3  19       17.43        4.85     18.50 o 
   7   3  19       11.86       22.16     19.34 o 
   8   3  19      161.08      196.95     46.10 o 
   9   3  19        1.52        9.62     17.41 o 
  10   3  19       26.98       52.82     20.00 o 
  11   3  19        5.57       26.23     34.29 o 
  12   3  19       26.89       58.37     33.10 o 
   0   4  19        0.22       11.87     31.37 o 
   1   4  19       10.83        8.61     20.73 o 
   2   4  19       16.04       -4.56     20.58 o 
   3   4  19       13.44       11.02     16.69 o 
   4   4  19       44.56       33.50     14.94 o 
   5   4  19       18.15       19.50     15.93 o 
   6   4  19        0.48        5.37     15.17 o 
   7   4  19        8.44       30.86     16.61 o 
   8   4  19        0.90       60.41     29.00 o 
   9   4  19        1.65       33.07     27.32 o 
  10   4  19       20.13       57.61     27.17 o 
  11   4  19        5.87       15.55     20.38 o 
   1   5  19       17.32       41.86     30.73 o 
   2   5  19        5.22        5.44     23.97 o 
   3   5  19       31.41       62.19     26.07 o 
   4   5  19       52.90       79.92     24.73 o 
   5   5  19        1.90       31.24     29.92 o 
   6   5  19        1.31       22.23     20.90 o 
   7   5  19        0.29       19.99     21.28 o 
   8   5  19        7.60        5.90     18.37 o 
   0   6  19        1.14       44.93     44.66 o 
   1   6  19       23.50       95.95     49.36 o 
   2   6  19       24.53       29.02     34.32 o 
   3   6  19       25.67       49.44     29.02 o 
   4   6  19        0.79        7.60     27.99 o 
   0   0  20        1.12        3.23     10.50 o 
   1   0  20        0.25       -3.26     10.51 o 
   2   0  20       43.79       44.57     13.49 o 
   3   0  20       52.53       38.07     20.20 o 
   4   0  20       26.87       35.74     20.15 o 
   5   0  20        5.94        4.61     17.02 o 
   6   0  20      197.62      223.05     28.26 o 
   7   0  20      448.51      514.26     45.19 o 
   8   0  20        5.45        2.63     20.16 o 
   9   0  20       10.43       14.12     24.80 o 
  10   0  20      103.11      150.38     35.38 o 
  11   0  20        7.11      -11.09     26.05 o 
  12   0  20       10.74       15.77     27.55 o 
  13   0  20        0.53       76.70     66.76 o 
   1   1  20       34.81       33.78     10.02 o 
   2   1  20       48.93       37.02      9.22 o 
   3   1  20      287.85      288.07     16.12 o 
   4   1  20        2.54        2.59      8.85 o 
   5   1  20        1.28        5.12     13.57 o 
   6   1  20      159.11      154.42     20.55 o 
   7   1  20       41.15       40.42     17.52 o 
   8   1  20       17.19        1.71     14.20 o 
   9   1  20       15.98       41.96     20.44 o 
  10   1  20        1.03       12.04     18.14 o 
  11   1  20        2.13       -0.50     18.50 o 
  12   1  20        5.58       39.00     24.06 o 
  13   1  20        0.04       54.19     25.07 o 
   0   2  20      234.26      212.01     40.85 o 
   1   2  20        1.07        1.54     12.90 o 
   2   2  20       22.31       45.21     14.34 o 
   3   2  20      226.39      202.54     18.17 o 
   4   2  20      347.64      290.92     36.34 o 
   5   2  20        4.79       -0.60     14.62 o 
   6   2  20       38.96       64.36     19.10 o 
   7   2  20        2.34       18.60     27.69 o 
   8   2  20       84.23      117.77     24.42 o 
   9   2  20       40.12       49.05     27.94 o 
  10   2  20        0.03       47.38     23.63 o 
  11   2  20       17.41       43.82     23.58 o 
  12   2  20       67.98       33.24     24.63 o 
   1   3  20       11.30      -16.51     18.97 o 
   2   3  20        0.29        8.94     18.05 o 
   3   3  20       11.21       30.29     15.65 o 
   4   3  20       15.95       20.79     11.60 o 
   5   3  20       37.54       46.83     18.84 o 
   6   3  20        5.99       13.19     18.38 o 
   7   3  20        0.84       58.13     22.18 o 
   8   3  20        2.25        0.87     19.40 o 
   9   3  20      130.59      148.30     39.91 o 
  10   3  20        0.04       56.41     31.38 o 
  11   3  20        0.01       -3.80     27.62 o 
   0   4  20        0.34       -6.46     29.57 o 
   1   4  20        4.76       52.22     23.65 o 
   2   4  20        6.36       28.66     21.31 o 
   3   4  20       14.78       17.07     20.94 o 
   4   4  20       17.39       30.14     18.40 o 
   5   4  20        4.51      -24.82     25.25 o 
   6   4  20       33.11       67.74     19.96 o 
   7   4  20       22.08       27.10     16.66 o 
   8   4  20        1.99       44.01     26.01 o 
   9   4  20       10.47       37.85     21.06 o 
   1   5  20        0.26       17.37     35.71 o 
   2   5  20       19.34       31.51     27.75 o 
   3   5  20        0.16       11.96     21.96 o 
   4   5  20        8.79       13.11     20.29 o 
   5   5  20       17.17       -8.17     26.33 o 
   6   5  20        2.86      -11.53     29.62 o 
   1   1  21       98.20       75.60     15.10 o 
   2   1  21       93.28       70.11     14.54 o 
   3   1  21        0.60       12.63     12.16 o 
   4   1  21      275.41      263.88     23.01 o 
   5   1  21       64.99       54.44     15.22 o 
   6   1  21        0.29       13.00     15.68 o 
   7   1  21        0.10        0.01     14.94 o 
   8   1  21       20.85       29.79     20.25 o 
   9   1  21       10.93       31.65     18.87 o 
  10   1  21        0.19       52.74     21.05 o 
  11   1  21        0.03        9.34     20.63 o 
   0   2  21       42.71       45.87     24.02 o 
   1   2  21       44.82       45.21     16.87 o 
   2   2  21       35.22       34.16     16.12 o 
   3   2  21        3.31       -1.15     10.56 o 
   4   2  21        0.42       11.06     22.84 o 
   5   2  21       20.20       41.53     20.48 o 
   6   2  21        9.53       18.50     17.35 o 
   7   2  21        4.50       -5.99     18.99 o 
   8   2  21        9.63       35.57     24.37 o 
   9   2  21       71.63      114.81     38.36 o 
  10   2  21      105.69      113.11     27.07 o 
  11   2  21        1.07       31.11     26.52 o 
   1   3  21       63.02       67.60     19.14 o 
   2   3  21        0.64      -19.05     19.05 o 
   3   3  21        3.41       -6.81     19.63 o 
   4   3  21        4.59        6.08     17.82 o 
   5   3  21       18.12       12.24     20.06 o 
   6   3  21       30.02       36.99     30.91 o 
   7   3  21       16.09       43.71     26.02 o 
   8   3  21        9.71       39.46     29.32 o 
   9   3  21        0.50       43.87     29.54 o 
   0   4  21        1.78       13.31     32.82 o 
   1   4  21        0.36        3.80     27.35 o 
   2   4  21        2.36       26.80     23.47 o 
   3   4  21        1.29       28.44     24.24 o 
   4   4  21       15.37        4.05     17.03 o 
   5   4  21        8.13       33.31     28.92 o 
   6   4  21       12.31       41.01     27.63 o 
   7   4  21        7.69       37.05     31.48 o 
   1   5  21       30.70       -3.58     33.59 o 
   2   5  21        0.90       40.35     29.19 o 
   3   5  21        5.88       59.14     28.75 o 
   0   0  22       25.31       15.31     55.65 o 
   1   0  22      205.29      194.38     57.99 o 
   2   0  22        0.53      -18.65     40.61 o 
   3   0  22      176.96      181.16     20.94 o 
   4   0  22        4.74       18.52     16.28 o 
   5   0  22        1.37        9.84     21.14 o 
   6   0  22       67.05       68.71     28.52 o 
   7   0  22       15.42       18.11     20.93 o 
   8   0  22        7.42       -2.51     19.49 o 
   9   0  22       10.78       32.53     27.68 o 
  10   0  22        1.15       50.46     34.22 o 
   1   1  22        8.47       14.71     13.62 o 
   2   1  22      136.31      100.76     18.77 o 
   3   1  22      116.06      129.18     33.95 o 
   4   1  22        2.62        6.71     17.18 o 
   5   1  22        9.82        0.05     13.10 o 
   6   1  22        9.02       10.68     14.50 o 
   7   1  22        0.01       -1.12     14.29 o 
   8   1  22        2.96        7.14     14.96 o 
   9   1  22       24.60       24.53     19.07 o 
  10   1  22       43.69       98.42     23.84 o 
   0   2  22       69.77       83.97     25.04 o 
   1   2  22       31.16       44.46     17.16 o 
   2   2  22        0.00       12.64     22.98 o 
   3   2  22       32.95       46.59     23.60 o 
   4   2  22       24.33       14.97     19.16 o 
   5   2  22        1.15       18.60     20.22 o 
   6   2  22        6.77       19.26     22.59 o 
   7   2  22      104.81       99.67     26.66 o 
   8   2  22       16.16       62.95     28.78 o 
   9   2  22       47.02       57.99     28.00 o 
   1   3  22        2.29       26.14     18.77 o 
   2   3  22        1.85       -7.00     17.28 o 
   3   3  22       13.65        7.21     15.06 o 
   4   3  22        5.74       21.87     32.87 o 
   5   3  22        0.11       -8.95     26.53 o 
   6   3  22        0.21       19.83     29.25 o 
   7   3  22        0.36       41.78     32.82 o 
   0   4  22       17.56       14.11     50.18 o 
   1   4  22        0.31       15.58     23.88 o 
   2   4  22        0.54       65.69     34.36 o 
   3   4  22        8.05        7.88     22.20 o 
   4   4  22       12.66       -4.02     30.34 o 
   1   1  23        0.03       -6.33     28.09 o 
   2   1  23        6.91       14.70     22.46 o 
   3   1  23        5.31        0.82     25.68 o 
   4   1  23       62.17       55.13     18.75 o 
   5   1  23       10.10       20.67     18.22 o 
   6   1  23       13.56       20.03     20.40 o 
   7   1  23        0.00       -8.62     19.53 o 
   8   1  23        3.02      -13.51     19.69 o 
   0   2  23       16.56       -5.63     39.33 o 
   1   2  23        0.87        6.60     18.31 o 
   2   2  23       42.61       37.73     20.55 o 
   3   2  23       19.52       17.48     21.48 o 
   4   2  23        0.19       32.55     23.23 o 
   5   2  23        6.40       62.45     30.83 o 
   6   2  23       15.47       30.27     27.32 o 
   1   3  23        0.47       -4.74     20.43 o 
   2   3  23       27.36       25.45     29.11 o 
   3   3  23       64.14       81.11     29.82 o 
   4   3  23       17.82       20.67     27.72 o 
   0   0  24       49.49       23.33     68.78 o 
   1   0  24       83.55       68.94     53.05 o 
   2   0  24       21.29       32.81     48.21 o 
   3   0  24        7.62       12.90     44.19 o 
   4   0  24       51.96        7.90     34.81 o 
   5   0  24        2.54       37.18     75.58 o 
   1   1  24        1.14       16.29     32.04 o 
   2   1  24       39.61       -2.18     28.89 o 
   3   1  24       48.04       54.83     35.29 o 
   4   1  24        7.50        6.24     35.70 o 
   0   2  24      285.96      172.25     50.72 o 
   1   2  24       10.31        5.13     29.45 o 
   2   2  24        2.34        6.95     36.09 o 
                                                 
